# Supplementary material for: 2-Meth­oxy-6-(6-methyl-1H-benzimid­azol-2-yl)phenol
Source: Acta Crystallogr Sect E Struct Rep Online. 2009 Jun 17;65(Pt 7):o1613–4. doi: 10.1107/S1600536809022478 (PMC2969490; doi:10.1107/S1600536809022478)
Supplement: Supplementary file 1 [file e-65-o1613-sup1.cif]

##############################################################################
###                                                                        ###
###        Electronic paper (Acta Crystallographica Section E)             ###
###                                                                        ###
##############################################################################
#                                                                            #
# This CIF contains the data in a paper accepted for publication in Acta     #
# Crystallographica Section E. It conforms to the requirements of Notes      #
# for Authors for Section E, and has been peer reviewed under the auspices   #
# of the IUCr Commission on Journals.                                        #
#                                                                            #
# Full details of the Crystallographic Information File format               #
# are given in the paper "The Crystallographic Information File (CIF):       #
# a New Standard Archive File for Crystallography" by S. R. Hall, F. H.      #
# Allen and I. D. Brown [Acta Cryst. (1991), A47, 655-685].                  #
#                                                                            #
# The current version of the core CIF dictionary is obtainable from          #
# ftp://ftp.iucr.org/pub/cif_core.dic. The current version number is 2.4.    #
#                                                                            #
# Software is freely available for graphical display of the structure(s) in  #
# this CIF.  For information consult the CIF home page http://www.iucr.org/  #
# cif/home.html                                                              #
#                                                                            #
# This file may be used for bona fide research purposes within the           #
# scientific community so long as proper attribution is given to the journal # 
# article from which it was obtained.                                        #
#                                                                            #
##############################################################################
                                             
data_global
_audit_creation_method     'form.cif (version 2.0)'
_journal_data_validation_number     ?
_journal_date_recd_electronic     2009-06-08
_journal_date_accepted     2009-06-12
_journal_name_full     'Acta Crystallographica, Section E'
_journal_year     2009
_journal_volume     65
_journal_issue      7
_journal_page_first     o1613
_journal_page_last     o1614
_journal_paper_category     QO
_journal_coeditor_code     CI2825
_publ_contact_author_name     'Prof. Fun, Hoong-Kun'
_publ_contact_author_address
;
      X-ray Crystallography Unit
      School of Physics
      Universiti Sains Malaysia
      11800 USM, Penang
      MALAYSIA
;
_publ_contact_author_email     'hkfun@usm.my'
_publ_contact_author_fax     '604 6579150'
_publ_contact_author_phone     '604 6533652'
_publ_section_title
;
2-Methoxy-6-(6-methyl-1<i>H</i>-benzimidazol-2-yl)phenol
;
loop_
    _publ_author_name
    _publ_author_footnote
    _publ_author_address
    'Naser Eltaher Eltayeb'
;
On study leave from International University of Africa, Sudan.
E-mail: nasertaha90@hotmail.com.
;
;
School of Chemical Science
Universiti Sains Malaysia
11800 USM, Penang
Malaysia
;
    'Siang Guan Teoh ' ?
;
School of Chemical Science
Universiti Sains Malaysia
11800 USM, Penang
Malaysia
;
    'Ching Kheng Quah'
;
Thomson Reuters ResearcherID: A-5525-2009.
;
;
X-ray Crystallography Unit
School of Physics
Universiti Sains Malaysia
11800 USM, Penang
Malaysia
;
    'Hoong-Kun Fun'
;
Thomson Reuters ResearcherID: A-3561-2009.
;
;
X-ray Crystallography Unit
School of Physics
Universiti Sains Malaysia
11800 USM, Penang
Malaysia
;
    'Rohana Adnan' ?
;
School of Chemical Science
Universiti Sains Malaysia
11800 USM, Penang
Malaysia
;
data_I
_audit_creation_method     SHELXL-97
_chemical_name_systematic
;
2-Methoxy-6-(6-methyl-1<i>H</i>-benzimidazol-2-yl)phenol
;
_chemical_name_common     ?
_chemical_formula_moiety     'C15 H14 N2 O2'
_chemical_formula_sum     'C15 H14 N2 O2'
_chemical_formula_iupac     'C15 H14 N2 O2'
_chemical_formula_weight     254.28
_chemical_melting_point     ?
_symmetry_cell_setting     Tetragonal
_symmetry_space_group_name_H-M     'P 42/n'
_symmetry_space_group_name_Hall     '-P 4bc'
loop_
    _symmetry_equiv_pos_as_xyz
    'x, y, z'
    '-y, x+1/2, z+1/2'
    '-x+1/2, -y+1/2, z'
    'y+1/2, -x, z+1/2'
    '-x, -y, -z'
    'y, -x-1/2, -z-1/2'
    'x-1/2, y-1/2, -z'
    '-y-1/2, x, -z-1/2'
_cell_length_a     14.4118(2)
_cell_length_b     14.4118(2)
_cell_length_c     12.0995(2)
_cell_angle_alpha     90.00
_cell_angle_beta     90.00
_cell_angle_gamma     90.00
_cell_volume     2513.07(6)
_cell_formula_units_Z     8
_cell_measurement_reflns_used     9054
_cell_measurement_theta_min     2.20
_cell_measurement_theta_max     29.55
_cell_measurement_temperature     100
_exptl_crystal_description     Block
_exptl_crystal_colour     yellow
_exptl_crystal_size_max     0.354
_exptl_crystal_size_mid     0.266
_exptl_crystal_size_min     0.241
_exptl_crystal_density_diffrn     1.344
_exptl_crystal_density_meas     ?
_exptl_crystal_density_method     'not measured'
_exptl_crystal_F_000     1072
_exptl_absorpt_coefficient_mu     0.091
_exptl_absorpt_correction_type     multi-scan
_exptl_absorpt_process_details     '(<i>SADABS</i>; Bruker, 2005)'
_exptl_absorpt_correction_T_min     0.9685
_exptl_absorpt_correction_T_max     0.9784
_exptl_special_details
;
The crystal was placed in the cold stream of an Oxford Cyrosystems Cobra
open-flow nitrogen cryostat (Cosier & Glazer, 1986) operating at 100.0(1) K.
;
_diffrn_ambient_temperature     100.00(10)
_diffrn_radiation_type     MoK\a
_diffrn_radiation_wavelength     0.71073
_diffrn_radiation_source     'fine-focus sealed tube'
_diffrn_radiation_monochromator     graphite
_diffrn_measurement_device_type
;
Bruker SMART APEXII CCD area-detector
;
_diffrn_measurement_method     '\f and \w'
_diffrn_detector_area_resol_mean     ?
_diffrn_reflns_number     28200
_diffrn_reflns_av_R_equivalents     0.0326
_diffrn_reflns_av_sigmaI/netI     0.0158
_diffrn_reflns_theta_min     2.00
_diffrn_reflns_theta_max     25.00
_diffrn_reflns_theta_full     25.00
_diffrn_measured_fraction_theta_max     1.000
_diffrn_measured_fraction_theta_full     1.000
_diffrn_reflns_limit_h_min     -17
_diffrn_reflns_limit_h_max     16
_diffrn_reflns_limit_k_min     -17
_diffrn_reflns_limit_k_max     17
_diffrn_reflns_limit_l_min     -14
_diffrn_reflns_limit_l_max     13
_diffrn_standards_number     0
_diffrn_standards_interval_count     .
_diffrn_standards_interval_time     .
_diffrn_standards_decay_%     ?
_refine_special_details
;
Refinement of <i>F</i>^2^ against ALL reflections. The weighted <i>R</i>-factor
<i>wR</i> and goodness of fit <i>S</i> are based on <i>F</i>^2^, conventional
<i>R</i>-factors <i>R</i> are based on <i>F</i>, with <i>F</i> set to zero for
negative <i>F</i>^2^. The threshold expression of <i>F</i>^2^ >
\s(<i>F</i>^2^) is used only for calculating <i>R</i>-factors(gt) <i>etc</i>.
and is not relevant to the choice of reflections for refinement.
<i>R</i>-factors based on <i>F</i>^2^ are statistically about twice as large
as those based on <i>F</i>, and <i>R</i>- factors based on ALL data will be
even larger.
;
_reflns_number_total     2215
_reflns_number_gt     1725
_reflns_threshold_expression     I>2\s(I)
_refine_ls_structure_factor_coef     Fsqd
_refine_ls_matrix_type     full
_refine_ls_R_factor_all     0.0703
_refine_ls_R_factor_gt     0.0540
_refine_ls_wR_factor_gt     0.1440
_refine_ls_wR_factor_ref     0.1564
_refine_ls_goodness_of_fit_ref     1.076
_refine_ls_restrained_S_all     1.098
_refine_ls_number_reflns     2215
_refine_ls_number_parameters     193
_refine_ls_number_restraints     6
_refine_ls_hydrogen_treatment     mixed
_refine_ls_weighting_scheme     calc
_refine_ls_weighting_details
         'calc w=1/[\s^2^(Fo^2^)+(0.0696P)^2^+1.1514P] where P=(Fo^2^+2Fc^2^)/3'
_atom_sites_solution_hydrogens     geom
_atom_sites_solution_primary     direct
_atom_sites_solution_secondary     difmap
_refine_ls_shift/su_max     0.001
_refine_ls_shift/su_mean     0.000
_refine_diff_density_max     0.288
_refine_diff_density_min     -0.166
_refine_ls_extinction_method     none
_refine_ls_extinction_coef     ?
loop_
    _atom_type_symbol
    _atom_type_description
    _atom_type_scat_dispersion_real
    _atom_type_scat_dispersion_imag
    _atom_type_scat_source
    'C' 'C' 0.0033 0.0016
                         'International Tables Vol C Tables 4.2.6.8 and 6.1.1.4'
    'H' 'H' 0.0000 0.0000
                         'International Tables Vol C Tables 4.2.6.8 and 6.1.1.4'
    'N' 'N' 0.0061 0.0033
                         'International Tables Vol C Tables 4.2.6.8 and 6.1.1.4'
    'O' 'O' 0.0106 0.0060
                         'International Tables Vol C Tables 4.2.6.8 and 6.1.1.4'
_computing_data_collection     'APEX2 (Bruker, 2005)'
_computing_cell_refinement     'SAINT (Bruker, 2005)'
_computing_data_reduction     'SAINT (Bruker, 2005)'
_computing_structure_solution     'SHELXTL (Sheldrick, 2008)'
_computing_structure_refinement     'SHELXTL (Sheldrick, 2008)'
_computing_molecular_graphics     'SHELXTL (Sheldrick, 2008)'
_computing_publication_material
;
SHELXTL (Sheldrick, 2008) and PLATON (Spek, 2009)
;
loop_
    _atom_site_type_symbol
    _atom_site_label
    _atom_site_fract_x
    _atom_site_fract_y
    _atom_site_fract_z
    _atom_site_U_iso_or_equiv
    _atom_site_adp_type
    _atom_site_calc_flag
    _atom_site_refinement_flags
    _atom_site_occupancy
    _atom_site_disorder_assembly
    _atom_site_disorder_group
    O O1 0.63382(12) 0.20396(13) -0.12954(12) 0.0575(5) Uani d . 1 . .
    H H1O 0.632(2) 0.268(2) -0.104(3) 0.094(10) Uiso d . 1 . .
    O O2 0.63393(12) 0.02461(12) -0.12218(13) 0.0641(5) Uani d . 1 . .
    N N1 0.62805(13) 0.37806(15) 0.14723(17) 0.0556(5) Uani d . 1 . .
    H H1N 0.6438(18) 0.3647(18) 0.219(3) 0.077(8) Uiso d . 1 . .
    N N2 0.62434(13) 0.36357(13) -0.03521(15) 0.0506(5) Uani d . 1 . .
    C C1 0.62626(15) 0.46707(17) 0.1047(2) 0.0579(6) Uani d . 1 . .
    C C2 0.62707(18) 0.5541(2) 0.1545(3) 0.0726(8) Uani d . 1 A .
    H H2 0.6299 0.5608 0.2309 0.087 Uiso calc R 1 . .
    C C3 0.62340(18) 0.63115(19) 0.0839(3) 0.0753(8) Uani d U 1 . .
    H H3 0.6235 0.6906 0.1139 0.090 Uiso calc PR 0.413(6) A 2
    C C4 0.6197(2) 0.6204(2) -0.0292(3) 0.0787(9) Uani d . 1 A .
    H H4 0.6168 0.6729 -0.0738 0.094 Uiso calc PR 0.587(6) A 1
    C C5 0.62015(19) 0.53499(19) -0.0773(3) 0.0730(8) Uani d . 1 . .
    H H5 0.6182 0.5289 -0.1538 0.088 Uiso calc R 1 A .
    C C6 0.62354(15) 0.45686(17) -0.0092(2) 0.0540(6) Uani d . 1 A .
    C C7 0.62715(14) 0.31865(16) 0.06068(17) 0.0469(6) Uani d . 1 . .
    C C8 0.62766(14) 0.21826(16) 0.06973(17) 0.0456(5) Uani d . 1 . .
    C C9 0.63060(14) 0.16508(16) -0.02796(16) 0.0456(5) Uani d . 1 . .
    C C10 0.63048(15) 0.06902(17) -0.02064(18) 0.0511(6) Uani d . 1 . .
    C C11 0.62696(16) 0.02486(17) 0.0801(2) 0.0559(6) Uani d . 1 . .
    H H11 0.6263 -0.0396 0.0838 0.067 Uiso calc R 1 . .
    C C12 0.62437(16) 0.07732(17) 0.17613(19) 0.0572(6) Uani d . 1 . .
    H H12 0.6227 0.0478 0.2444 0.069 Uiso calc R 1 . .
    C C13 0.62424(15) 0.17223(16) 0.17120(18) 0.0513(6) Uani d . 1 . .
    H H13 0.6218 0.2065 0.2363 0.062 Uiso calc R 1 . .
    C C14 0.6320(2) -0.07360(18) -0.1201(2) 0.0739(8) Uani d . 1 . .
    H H14A 0.6353 -0.0970 -0.1942 0.111 Uiso calc R 1 . .
    H H14B 0.5754 -0.0942 -0.0862 0.111 Uiso calc R 1 . .
    H H14C 0.6840 -0.0962 -0.0784 0.111 Uiso calc R 1 . .
    C C15 0.6189(3) 0.7303(3) 0.1250(4) 0.0672(15) Uani d P 0.587(6) A 1
    H H15A 0.6664 0.7664 0.0896 0.101 Uiso calc PR 0.587(6) A 1
    H H15B 0.6282 0.7314 0.2035 0.101 Uiso calc PR 0.587(6) A 1
    H H15C 0.5592 0.7561 0.1078 0.101 Uiso calc PR 0.587(6) A 1
    C C15A 0.6243(6) 0.7101(5) -0.0739(9) 0.106(3) Uani d P 0.413(6) A 2
    H H15D 0.5763 0.7175 -0.1282 0.160 Uiso calc PR 0.413(6) A 2
    H H15E 0.6837 0.7191 -0.1080 0.160 Uiso calc PR 0.413(6) A 2
    H H15F 0.6159 0.7549 -0.0161 0.160 Uiso calc PR 0.413(6) A 2
loop_
    _atom_site_aniso_label
    _atom_site_aniso_U_11
    _atom_site_aniso_U_22
    _atom_site_aniso_U_33
    _atom_site_aniso_U_12
    _atom_site_aniso_U_13
    _atom_site_aniso_U_23
    O1 0.0754(11) 0.0642(11) 0.0329(9) 0.0026(8) 0.0016(7) 0.0016(7)
    O2 0.0800(12) 0.0649(11) 0.0474(10) 0.0083(9) -0.0050(8) -0.0113(8)
    N1 0.0574(12) 0.0687(14) 0.0407(11) 0.0040(10) -0.0037(9) -0.0075(10)
    N2 0.0537(12) 0.0567(12) 0.0415(11) 0.0009(9) 0.0024(8) 0.0063(9)
    C1 0.0444(13) 0.0568(15) 0.0725(17) 0.0022(10) 0.0038(11) -0.0055(12)
    C2 0.0608(16) 0.079(2) 0.0781(18) 0.0009(13) 0.0067(14) -0.0209(16)
    C3 0.0564(15) 0.0563(16) 0.113(2) -0.0023(12) 0.0144(15) -0.0108(15)
    C4 0.0736(19) 0.071(2) 0.092(2) -0.0012(14) 0.0211(16) 0.0047(16)
    C5 0.0750(18) 0.0601(17) 0.0837(19) 0.0024(13) 0.0163(15) 0.0105(15)
    C6 0.0490(13) 0.0562(15) 0.0568(15) -0.0009(10) 0.0053(11) 0.0012(11)
    C7 0.0393(12) 0.0602(14) 0.0413(13) -0.0005(10) -0.0004(9) -0.0022(10)
    C8 0.0388(11) 0.0593(14) 0.0387(12) 0.0020(9) -0.0018(9) 0.0024(10)
    C9 0.0405(12) 0.0641(15) 0.0323(11) 0.0027(10) 0.0007(9) 0.0040(10)
    C10 0.0476(13) 0.0619(15) 0.0438(13) 0.0049(10) -0.0056(10) -0.0051(10)
    C11 0.0579(14) 0.0548(14) 0.0549(15) 0.0010(11) -0.0065(11) 0.0047(11)
    C12 0.0632(15) 0.0655(16) 0.0429(13) 0.0008(12) -0.0042(11) 0.0075(11)
    C13 0.0563(14) 0.0637(15) 0.0338(12) 0.0018(11) -0.0030(10) 0.0008(10)
    C14 0.085(2) 0.0676(18) 0.0689(18) 0.0108(14) -0.0186(15) -0.0187(14)
    C15 0.066(3) 0.061(3) 0.074(3) 0.001(2) 0.005(2) -0.009(2)
    C15A 0.102(6) 0.056(5) 0.162(9) 0.003(4) 0.001(6) 0.031(5)
_geom_special_details
;
 All esds (except the esd in the dihedral angle between two l.s. planes)
 are estimated using the full covariance matrix.  The cell esds are taken
 into account individually in the estimation of esds in distances, angles
 and torsion angles; correlations between esds in cell parameters are only
 used when they are defined by crystal symmetry.  An approximate (isotropic)
 treatment of cell esds is used for estimating esds involving l.s. planes.
;
loop_
    _geom_bond_atom_site_label_1
    _geom_bond_atom_site_label_2
    _geom_bond_site_symmetry_2
    _geom_bond_distance
    _geom_bond_publ_flag
    O1 C9 . 1.352(2) ?
    O1 H1O . 0.97(3) ?
    O2 C10 . 1.386(3) ?
    O2 C14 . 1.416(3) ?
    N1 C7 . 1.353(3) ?
    N1 C1 . 1.382(3) ?
    N1 H1N . 0.92(3) ?
    N2 C7 . 1.329(3) ?
    N2 C6 . 1.381(3) ?
    C1 C6 . 1.387(4) ?
    C1 C2 . 1.392(4) ?
    C2 C3 . 1.402(4) ?
    C2 H2 . 0.93 ?
    C3 C4 . 1.378(5) ?
    C3 C15 . 1.515(5) ?
    C3 H3 . 0.93 ?
    C4 C5 . 1.362(4) ?
    C4 C15A . 1.403(8) ?
    C4 H4 . 0.93 ?
    C5 C6 . 1.396(4) ?
    C5 H5 . 0.93 ?
    C7 C8 . 1.451(3) ?
    C8 C13 . 1.396(3) ?
    C8 C9 . 1.409(3) ?
    C9 C10 . 1.387(3) ?
    C10 C11 . 1.376(3) ?
    C11 C12 . 1.387(3) ?
    C11 H11 . 0.93 ?
    C12 C13 . 1.369(3) ?
    C12 H12 . 0.93 ?
    C13 H13 . 0.93 ?
    C14 H14A . 0.96 ?
    C14 H14B . 0.96 ?
    C14 H14C . 0.96 ?
    C15 H15A . 0.96 ?
    C15 H15B . 0.96 ?
    C15 H15C . 0.96 ?
    C15A H15D . 0.96 ?
    C15A H15E . 0.96 ?
    C15A H15F . 0.96 ?
loop_
    _geom_angle_atom_site_label_1
    _geom_angle_atom_site_label_2
    _geom_angle_atom_site_label_3
    _geom_angle_site_symmetry_1
    _geom_angle_site_symmetry_3
    _geom_angle
    _geom_angle_publ_flag
    C9 O1 H1O . . 95.9(19) ?
    C10 O2 C14 . . 116.42(19) ?
    C7 N1 C1 . . 107.4(2) ?
    C7 N1 H1N . . 127.0(17) ?
    C1 N1 H1N . . 123.5(16) ?
    C7 N2 C6 . . 106.02(19) ?
    N1 C1 C6 . . 105.8(2) ?
    N1 C1 C2 . . 132.5(3) ?
    C6 C1 C2 . . 121.8(3) ?
    C1 C2 C3 . . 116.7(3) ?
    C1 C2 H2 . . 121.6 ?
    C3 C2 H2 . . 121.6 ?
    C4 C3 C2 . . 121.2(3) ?
    C4 C3 C15 . . 115.5(3) ?
    C2 C3 C15 . . 123.3(3) ?
    C4 C3 H3 . . 119.4 ?
    C2 C3 H3 . . 119.4 ?
    C5 C4 C3 . . 121.7(3) ?
    C5 C4 C15A . . 131.9(5) ?
    C3 C4 C15A . . 106.1(5) ?
    C5 C4 H4 . . 119.1 ?
    C3 C4 H4 . . 119.1 ?
    C4 C5 C6 . . 118.5(3) ?
    C4 C5 H5 . . 120.8 ?
    C6 C5 H5 . . 120.8 ?
    N2 C6 C1 . . 109.2(2) ?
    N2 C6 C5 . . 130.7(2) ?
    C1 C6 C5 . . 120.1(2) ?
    N2 C7 N1 . . 111.6(2) ?
    N2 C7 C8 . . 123.48(19) ?
    N1 C7 C8 . . 124.9(2) ?
    C13 C8 C9 . . 118.7(2) ?
    C13 C8 C7 . . 122.7(2) ?
    C9 C8 C7 . . 118.62(19) ?
    O1 C9 C10 . . 118.15(19) ?
    O1 C9 C8 . . 122.6(2) ?
    C10 C9 C8 . . 119.28(19) ?
    C11 C10 O2 . . 125.0(2) ?
    C11 C10 C9 . . 121.2(2) ?
    O2 C10 C9 . . 113.8(2) ?
    C10 C11 C12 . . 119.4(2) ?
    C10 C11 H11 . . 120.3 ?
    C12 C11 H11 . . 120.3 ?
    C13 C12 C11 . . 120.5(2) ?
    C13 C12 H12 . . 119.7 ?
    C11 C12 H12 . . 119.7 ?
    C12 C13 C8 . . 120.8(2) ?
    C12 C13 H13 . . 119.6 ?
    C8 C13 H13 . . 119.6 ?
    O2 C14 H14A . . 109.5 ?
    O2 C14 H14B . . 109.5 ?
    H14A C14 H14B . . 109.5 ?
    O2 C14 H14C . . 109.5 ?
    H14A C14 H14C . . 109.5 ?
    H14B C14 H14C . . 109.5 ?
    C3 C15 H15A . . 109.5 ?
    C3 C15 H15B . . 109.5 ?
    C3 C15 H15C . . 109.5 ?
    C4 C15A H15D . . 109.5 ?
    C4 C15A H15E . . 109.5 ?
    H15D C15A H15E . . 109.5 ?
    C4 C15A H15F . . 109.5 ?
    H15D C15A H15F . . 109.5 ?
    H15E C15A H15F . . 109.5 ?
loop_
    _geom_torsion_atom_site_label_1
    _geom_torsion_atom_site_label_2
    _geom_torsion_atom_site_label_3
    _geom_torsion_atom_site_label_4
    _geom_torsion_site_symmetry_1
    _geom_torsion_site_symmetry_2
    _geom_torsion_site_symmetry_3
    _geom_torsion_site_symmetry_4
    _geom_torsion
    _geom_torsion_publ_flag
    C7 N1 C1 C6 . . . . 0.5(2) ?
    C7 N1 C1 C2 . . . . -179.3(2) ?
    N1 C1 C2 C3 . . . . -179.2(2) ?
    C6 C1 C2 C3 . . . . 1.1(4) ?
    C1 C2 C3 C4 . . . . -0.4(4) ?
    C1 C2 C3 C15 . . . . 176.8(3) ?
    C2 C3 C4 C5 . . . . -0.5(4) ?
    C15 C3 C4 C5 . . . . -177.9(3) ?
    C2 C3 C4 C15A . . . . -175.4(4) ?
    C15 C3 C4 C15A . . . . 7.2(5) ?
    C3 C4 C5 C6 . . . . 0.6(4) ?
    C15A C4 C5 C6 . . . . 174.0(5) ?
    C7 N2 C6 C1 . . . . 0.2(2) ?
    C7 N2 C6 C5 . . . . -179.4(2) ?
    N1 C1 C6 N2 . . . . -0.4(3) ?
    C2 C1 C6 N2 . . . . 179.4(2) ?
    N1 C1 C6 C5 . . . . 179.3(2) ?
    C2 C1 C6 C5 . . . . -0.9(4) ?
    C4 C5 C6 N2 . . . . 179.7(2) ?
    C4 C5 C6 C1 . . . . 0.1(4) ?
    C6 N2 C7 N1 . . . . 0.1(2) ?
    C6 N2 C7 C8 . . . . 179.20(19) ?
    C1 N1 C7 N2 . . . . -0.4(2) ?
    C1 N1 C7 C8 . . . . -179.45(19) ?
    N2 C7 C8 C13 . . . . -175.5(2) ?
    N1 C7 C8 C13 . . . . 3.5(3) ?
    N2 C7 C8 C9 . . . . 3.7(3) ?
    N1 C7 C8 C9 . . . . -177.3(2) ?
    C13 C8 C9 O1 . . . . 179.87(19) ?
    C7 C8 C9 O1 . . . . 0.6(3) ?
    C13 C8 C9 C10 . . . . -0.3(3) ?
    C7 C8 C9 C10 . . . . -179.56(19) ?
    C14 O2 C10 C11 . . . . 1.1(3) ?
    C14 O2 C10 C9 . . . . -178.7(2) ?
    O1 C9 C10 C11 . . . . -179.8(2) ?
    C8 C9 C10 C11 . . . . 0.4(3) ?
    O1 C9 C10 O2 . . . . 0.1(3) ?
    C8 C9 C10 O2 . . . . -179.74(18) ?
    O2 C10 C11 C12 . . . . 179.6(2) ?
    C9 C10 C11 C12 . . . . -0.6(3) ?
    C10 C11 C12 C13 . . . . 0.7(3) ?
    C11 C12 C13 C8 . . . . -0.7(3) ?
    C9 C8 C13 C12 . . . . 0.4(3) ?
    C7 C8 C13 C12 . . . . 179.7(2) ?
loop_
    _geom_hbond_atom_site_label_D
    _geom_hbond_atom_site_label_H
    _geom_hbond_atom_site_label_A
    _geom_hbond_site_symmetry_A
    _geom_hbond_distance_DH
    _geom_hbond_distance_HA
    _geom_hbond_distance_DA
    _geom_hbond_angle_DHA
    _geom_hbond_publ_flag
    N1 H1N O1 4_565 0.92(4) 2.03(3) 2.919(3) 164(2) yes
    N1 H1N O2 4_565 0.92(4) 2.58(3) 3.168(3) 123(2) yes
    O1 H1O N2 . 0.97(3) 1.61(3) 2.572(3) 167(3) yes
    C14 H14B Cg1 5_655 0.96 2.95 3.840(3) 154 yes
