# Supplementary material for: 2-Meth­oxy-6-(6-methyl-1H-benzimid­azol-2-yl)phenol
Source: Acta Crystallogr Sect E Struct Rep Online. 2009 Jun 17;65(Pt 7):o1613–4. doi: 10.1107/S1600536809022478 (PMC2969490; doi:10.1107/S1600536809022478)
Supplement: Supplementary file 2 [file e-65-o1613-Isup2.hkl]

# 
# h,k,l, Fc-squared, Fo-squared, sigma(Fo-squared) and status flag 
# 
data_I
_shelx_title ' I         P 42/n       R = 0.05' 
_shelx_refln_list_code          4 
_shelx_F_calc_maximum      358.18 
_exptl_crystal_F_000      1072.00 
_reflns_d_resolution_high  0.8410 
 
loop_ 
 _symmetry_equiv_pos_as_xyz 
 'x, y, z' 
 '-y, x+1/2, z+1/2' 
 '-x+1/2, -y+1/2, z' 
 'y+1/2, -x, z+1/2' 
 '-x, -y, -z' 
 'y, -x-1/2, -z-1/2' 
 'x-1/2, y-1/2, -z' 
 '-y-1/2, x, -z-1/2' 
 
_cell_length_a    14.4118 
_cell_length_b    14.4118 
_cell_length_c    12.0995 
_cell_angle_alpha  90.000 
_cell_angle_beta   90.000 
_cell_angle_gamma  90.000 
 
_shelx_F_squared_multiplier     1.000 
 
loop_ 
 _refln_index_h 
 _refln_index_k 
 _refln_index_l 
 _refln_F_squared_calc 
 _refln_F_squared_meas 
 _refln_F_squared_sigma 
 _refln_observed_status 
   1   1   0    22682.02    21497.40    249.97 o 
   0   2   0     1887.59     1562.89     13.66 o 
   2   2   0       12.01        8.36      0.50 o 
  -1   3   0     5695.70     6360.15     46.86 o 
   1   3   0     2263.96     2741.94     22.13 o 
   3   3   0      205.57      278.45      3.20 o 
  -2   4   0     3199.45     3044.19     22.70 o 
   0   4   0   128296.12   122408.58    973.07 o 
   2   4   0      622.64      657.47      5.27 o 
   4   4   0        2.85        7.80      0.77 o 
  -3   5   0      956.46      921.47      8.01 o 
  -1   5   0     3709.26     3223.26     21.67 o 
   1   5   0     5755.70     6285.40     44.33 o 
   3   5   0      123.09      124.86      2.77 o 
   5   5   0        0.64        2.46      1.03 o 
  -4   6   0      514.92      544.14      5.58 o 
  -2   6   0    11465.68    12648.75     85.05 o 
   0   6   0      866.08      885.52      7.38 o 
   2   6   0    10898.31    11629.73     83.48 o 
   4   6   0       14.07       23.95      1.08 o 
   6   6   0        0.46       -1.66      0.83 o 
  -5   7   0      879.47      801.18      8.48 o 
  -3   7   0     2758.93     2727.41     20.46 o 
  -1   7   0      476.13      622.61      5.30 o 
   1   7   0     2213.93     2013.79     14.82 o 
   3   7   0       10.43       17.22      1.04 o 
   5   7   0      777.39      744.70      7.24 o 
   7   7   0     1327.46     1129.23     11.20 o 
  -6   8   0        6.27       11.84      1.54 o 
  -4   8   0      178.87      181.16      3.34 o 
  -2   8   0      268.70      260.64      3.46 o 
   0   8   0    19879.74    19873.02    137.45 o 
   2   8   0      601.79      643.68      6.07 o 
   4   8   0      141.17      143.33      3.00 o 
   6   8   0       60.02       61.84      2.57 o 
   8   8   0      313.50      312.18      6.19 o 
  -7   9   0      626.78      572.36      8.23 o 
  -5   9   0       25.40       26.11      1.88 o 
  -3   9   0       42.94       34.49      1.54 o 
  -1   9   0     2129.19     2027.33     14.69 o 
   1   9   0      861.02      888.73      7.32 o 
   3   9   0       12.10       11.25      1.00 o 
   5   9   0        0.01       -0.40      1.20 o 
   7   9   0      140.34      145.88      3.93 o 
   9   9   0       15.36       12.10      2.50 o 
  -8  10   0        0.03        3.19      2.19 o 
  -6  10   0      429.73      455.16      6.70 o 
  -4  10   0      104.06      106.15      2.84 o 
  -2  10   0       85.96       96.99      2.29 o 
   0  10   0      562.07      594.46      6.40 o 
   2  10   0       42.73       50.73      1.62 o 
   4  10   0       24.22       24.18      1.37 o 
   6  10   0      498.73      460.73      7.59 o 
   8  10   0       49.71       43.26      3.94 o 
  10  10   0        4.44        3.09      2.93 o 
  -9  11   0      218.51      227.13      8.04 o 
  -7  11   0      107.80      104.76      6.39 o 
  -5  11   0      247.16      255.23      5.56 o 
  -3  11   0       84.14       98.22      3.51 o 
  -1  11   0     1696.43     1743.20     17.85 o 
   1  11   0       13.16       19.21      1.68 o 
   3  11   0      582.70      563.29      8.59 o 
   5  11   0        0.69        1.88      1.65 o 
   7  11   0       57.43       39.85      4.10 o 
   9  11   0       29.71       30.80      4.34 o 
  11  11   0        1.71        1.98      3.72 o 
 -10  12   0        4.87        8.59      4.98 o 
  -8  12   0       24.71       24.91      4.88 o 
  -6  12   0        0.05        1.16      2.12 o 
  -4  12   0      291.25      305.58      5.82 o 
  -2  12   0       32.69       26.02      2.70 o 
   0  12   0     7552.38     7608.20     96.23 o 
   2  12   0       63.76       77.97      3.39 o 
   4  12   0      420.54      454.48      8.99 o 
   6  12   0      119.27      122.80      6.54 o 
   8  12   0       53.80       94.01     16.06 o 
  10  12   0       48.95       62.82      8.75 o 
  12  12   0      134.26      184.54     49.72 o 
 -11  13   0        1.22        6.52      6.00 o 
  -9  13   0       92.77      101.65      6.66 o 
  -7  13   0       62.98       50.31      5.03 o 
  -5  13   0      203.81      190.48      5.57 o 
  -3  13   0       81.95       64.51      4.47 o 
  -1  13   0       55.04       60.83      4.31 o 
   1  13   0      291.27      259.23      6.77 o 
   3  13   0      175.07      155.57      5.44 o 
   5  13   0       12.17        8.17      2.91 o 
   7  13   0      330.32      356.66     31.18 o 
   9  13   0       21.75       25.04      7.57 o 
  11  13   0        0.53        3.97     14.21 o 
  -8  14   0       33.49       36.00      5.76 o 
  -6  14   0        2.91        1.39      2.73 o 
  -4  14   0        0.09       -0.06      2.62 o 
  -2  14   0      160.66      136.85      6.34 o 
   0  14   0       33.22       25.66      3.24 o 
   2  14   0      159.49      114.10      5.62 o 
   4  14   0       16.47       20.61      9.35 o 
   6  14   0        0.00       -1.07      2.85 o 
   8  14   0        3.72       17.94      6.94 o 
  -7  15   0        3.32        4.81      6.25 o 
  -5  15   0       43.69       40.21      6.08 o 
  -3  15   0        2.20       -3.82      3.63 o 
  -1  15   0        6.40        0.13      5.78 o 
   1  15   0        0.56        0.72      4.25 o 
   3  15   0        0.00       14.02      4.80 o 
   5  15   0        1.00        3.81      5.45 o 
   7  15   0      123.86      141.09     31.23 o 
  -6  16   0        4.02        0.69      6.22 o 
  -4  16   0        0.11        1.38      4.72 o 
  -2  16   0       22.01       14.43      5.90 o 
   0  16   0      750.86      954.07     25.20 o 
   2  16   0        0.33       -1.57      4.60 o 
   4  16   0        0.10        8.19      5.99 o 
   6  16   0       53.56       59.85     10.35 o 
  -1  17   0      126.43      148.76     21.03 o 
   1  17   0       53.13       53.07     13.54 o 
   0   1   1      168.87      308.73      2.85 o 
   1   1   1     1551.92     1129.57     32.96 o 
  -1   2   1      577.67      693.83      5.19 o 
   0   2   1     2146.74     2189.01     13.23 o 
   1   2   1      978.93     1211.10      7.69 o 
   2   2   1     8537.20     9976.13     55.79 o 
  -2   3   1       85.07       98.57      1.21 o 
  -1   3   1      107.42      166.39      1.38 o 
   0   3   1       29.84       14.56      0.63 o 
   1   3   1     3558.66     3706.89     20.54 o 
   2   3   1       15.71       23.37      0.59 o 
   3   3   1      864.65      909.69      5.42 o 
  -3   4   1     1062.78      989.89      5.72 o 
  -2   4   1      185.30      179.70      1.55 o 
  -1   4   1      628.49      813.78      4.70 o 
   0   4   1    73382.64    74283.83    361.95 o 
   1   4   1      795.47      878.14      5.02 o 
   2   4   1     1679.87     1678.79      9.41 o 
   3   4   1       14.01        4.49      0.47 o 
   4   4   1        6.91       11.85      0.56 o 
  -4   5   1       28.31       35.54      0.86 o 
  -3   5   1      761.40      755.79      5.48 o 
  -2   5   1       57.53       57.85      0.89 o 
  -1   5   1     8197.30     7568.55     37.43 o 
   0   5   1      229.06      255.50      1.91 o 
   1   5   1       48.86       93.65      1.07 o 
   2   5   1       15.75       15.42      0.71 o 
   3   5   1     1506.68     1426.93      7.84 o 
   4   5   1      136.55      155.11      1.49 o 
   5   5   1      689.66      669.96      4.31 o 
  -5   6   1       35.77       33.48      1.06 o 
  -4   6   1      279.92      253.16      2.36 o 
  -3   6   1       40.34       33.52      0.89 o 
  -2   6   1      168.56      156.32      1.51 o 
  -1   6   1      412.43      396.89      2.65 o 
   0   6   1        2.02       18.18      1.00 o 
   1   6   1      364.07      499.21      3.19 o 
   2   6   1      202.32      181.19      1.87 o 
   3   6   1        8.68        8.70      0.56 o 
   4   6   1      310.55      291.77      2.38 o 
   5   6   1       21.36       21.15      0.79 o 
   6   6   1     2183.07     2131.22     12.97 o 
  -6   7   1       13.70       28.87      1.23 o 
  -5   7   1       49.47       57.45      1.52 o 
  -4   7   1      124.67      120.91      1.95 o 
  -3   7   1     3795.23     3902.28     20.93 o 
  -2   7   1        3.51        7.03      0.61 o 
  -1   7   1      836.50      838.70      4.76 o 
   0   7   1      489.54      471.25      3.56 o 
   1   7   1     6366.82     6822.12     34.08 o 
   2   7   1       29.42       30.97      0.95 o 
   3   7   1        0.39        7.20      0.70 o 
   4   7   1        3.84        5.05      0.58 o 
   5   7   1     3112.74     2959.93     16.01 o 
   6   7   1       76.85       80.39      1.45 o 
   7   7   1      919.43      945.42      6.67 o 
  -7   8   1        9.01        8.92      1.07 o 
  -6   8   1        9.85        9.57      0.95 o 
  -5   8   1       16.81       26.88      1.23 o 
  -4   8   1       48.95       44.39      1.30 o 
  -3   8   1      333.78      303.34      2.73 o 
  -2   8   1      217.41      234.65      2.16 o 
  -1   8   1      156.02      198.94      1.86 o 
   0   8   1    16526.57    16503.61     83.76 o 
   1   8   1      589.59      584.12      4.70 o 
   2   8   1       65.05       64.56      1.35 o 
   3   8   1       20.23       14.20      0.63 o 
   4   8   1      110.29      110.51      1.89 o 
   5   8   1        7.67        3.78      0.70 o 
   6   8   1      582.72      587.18      4.85 o 
   7   8   1        7.05        5.07      0.93 o 
   8   8   1        1.85        1.43      0.93 o 
  -8   9   1        4.25        4.84      1.49 o 
  -7   9   1      700.73      651.75      6.18 o 
  -6   9   1       17.80       22.01      1.25 o 
  -5   9   1        7.09        3.85      0.79 o 
  -4   9   1      127.09      139.95      2.15 o 
  -3   9   1       39.54       50.29      1.30 o 
  -2   9   1        0.40        0.30      0.60 o 
  -1   9   1     1681.45     1542.87      8.83 o 
   0   9   1      319.32      337.81      3.08 o 
   1   9   1       39.59       49.76      1.10 o 
   2   9   1        1.42        2.00      0.61 o 
   3   9   1      101.32       99.35      1.55 o 
   4   9   1      134.46      126.33      2.06 o 
   5   9   1      185.81      189.58      2.56 o 
   6   9   1       35.17       35.34      1.53 o 
   7   9   1       35.28       25.55      1.82 o 
   8   9   1       38.11       36.70      1.73 o 
   9   9   1        4.79        6.27      1.61 o 
  -9  10   1        5.14        3.86      1.63 o 
  -8  10   1      227.67      221.75      6.59 o 
  -7  10   1       56.43       60.97      2.03 o 
  -6  10   1       33.59       28.35      1.48 o 
  -5  10   1       25.25       12.65      1.12 o 
  -4  10   1       87.86       91.05      1.78 o 
  -3  10   1      259.16      272.85      2.94 o 
  -2  10   1      379.14      409.01      3.68 o 
  -1  10   1      153.80      148.61      1.90 o 
   0  10   1        1.57        5.11      0.89 o 
   1  10   1      761.18      833.35      5.55 o 
   2  10   1      425.78      435.34      3.92 o 
   3  10   1       53.26       52.96      1.36 o 
   4  10   1      188.98      193.79      2.34 o 
   5  10   1       99.64      100.44      2.30 o 
   6  10   1        8.52        4.60      1.35 o 
   7  10   1       72.57       75.33      2.48 o 
   8  10   1       37.06       42.07      2.03 o 
   9  10   1       52.67       57.57      2.23 o 
  10  10   1       24.76       30.90      2.76 o 
 -10  11   1       16.54       10.01      3.28 o 
  -9  11   1      156.86      181.72      4.71 o 
  -8  11   1        0.82        6.73      1.92 o 
  -7  11   1       68.69       92.14      2.86 o 
  -6  11   1        9.35        9.43      1.56 o 
  -5  11   1      658.39      647.92      6.67 o 
  -4  11   1       38.83       48.72      1.82 o 
  -3  11   1      228.34      237.93      3.35 o 
  -2  11   1       18.33       21.28      1.40 o 
  -1  11   1      124.39      117.81      2.49 o 
   0  11   1      210.35      198.82      3.15 o 
   1  11   1      355.36      348.23      4.35 o 
   2  11   1       46.30       53.29      1.91 o 
   3  11   1      245.36      256.59      3.68 o 
   4  11   1        3.47        5.86      1.17 o 
   5  11   1      230.03      237.57      3.59 o 
   6  11   1       29.84       33.78      2.25 o 
   7  11   1      652.99      621.97      8.94 o 
   8  11   1       15.53       15.09      2.19 o 
   9  11   1       48.47       50.06      3.16 o 
  10  11   1       83.84      102.00      4.52 o 
  11  11   1       86.30      101.12      5.24 o 
 -11  12   1       11.02       18.38      5.34 o 
 -10  12   1       36.42       35.56      4.44 o 
  -9  12   1        7.62        4.32      2.80 o 
  -8  12   1      171.00      171.75      5.12 o 
  -7  12   1       86.50       83.41      3.71 o 
  -6  12   1        7.55        7.06      1.76 o 
  -5  12   1       63.77       58.04      2.44 o 
  -4  12   1      187.32      200.75      3.35 o 
  -3  12   1       20.19       22.05      1.97 o 
  -2  12   1       15.67       21.76      1.81 o 
  -1  12   1       72.61       59.48      2.82 o 
   0  12   1     1285.94     1223.19     10.53 o 
   1  12   1        3.76       -1.72      1.95 o 
   2  12   1       41.94       42.81      1.95 o 
   3  12   1      191.53      182.67      3.81 o 
   4  12   1      166.81      173.52      4.61 o 
   5  12   1       56.98       60.57      3.39 o 
   6  12   1       68.98       62.40      2.49 o 
   7  12   1       31.93       38.56      3.41 o 
   8  12   1      159.70      171.17      7.76 o 
   9  12   1       40.21       36.44      5.13 o 
  10  12   1       17.94       11.99      4.39 o 
  11  12   1       18.49       19.49      5.26 o 
  12  12   1        0.07       -1.80      4.45 o 
 -11  13   1       63.72       78.42      7.88 o 
 -10  13   1       20.51       23.40      4.80 o 
  -9  13   1       96.70      100.69      5.42 o 
  -8  13   1        2.76        3.50      3.02 o 
  -7  13   1      349.67      321.24      7.40 o 
  -6  13   1       20.75       26.16      2.30 o 
  -5  13   1      174.75      168.01      4.15 o 
  -4  13   1       42.14       47.23      2.66 o 
  -3  13   1       48.19       43.27      2.95 o 
  -2  13   1        0.91        4.43      2.15 o 
  -1  13   1     1320.46     1234.45     17.53 o 
   0  13   1      151.43      157.08      3.53 o 
   1  13   1        1.07        3.76      1.61 o 
   2  13   1        7.55        8.60      1.78 o 
   3  13   1      297.71      271.79      5.06 o 
   4  13   1       62.52       62.67      2.92 o 
   5  13   1       84.21       80.12      3.63 o 
   6  13   1       27.20       32.86      2.64 o 
   7  13   1       26.62       22.06      3.03 o 
   8  13   1       46.88       47.49      5.33 o 
   9  13   1        9.80       11.28      4.41 o 
  10  13   1        8.35       10.55      4.73 o 
  11  13   1      163.66      209.41     11.79 o 
  -9  14   1       12.56       15.12      4.15 o 
  -8  14   1       26.26       20.95      4.10 o 
  -7  14   1        0.21        1.82      3.36 o 
  -6  14   1       64.43       43.18      5.30 o 
  -5  14   1       28.38       19.57      2.97 o 
  -4  14   1        0.68        2.38      2.05 o 
  -3  14   1        0.18        0.11      2.00 o 
  -2  14   1        0.85       -0.17      2.17 o 
  -1  14   1       49.52       71.55      6.36 o 
   0  14   1       41.67       55.27      2.88 o 
   1  14   1       15.72       20.01      2.41 o 
   2  14   1        0.87        0.29      1.92 o 
   3  14   1       10.82       16.57      3.64 o 
   4  14   1        0.39       -0.71      3.12 o 
   5  14   1        0.00       -4.81      2.87 o 
   6  14   1       63.16       56.27      6.47 o 
   7  14   1       22.21       19.30      2.60 o 
   8  14   1        2.68        4.18      6.87 o 
   9  14   1        0.00       -2.24      3.82 o 
  -8  15   1        0.09        2.82      4.24 o 
  -7  15   1        1.23       -2.83      3.74 o 
  -6  15   1        5.69        2.64      3.56 o 
  -5  15   1        3.18        5.99      3.32 o 
  -4  15   1        2.09        2.29      2.94 o 
  -3  15   1       11.22       11.64      3.31 o 
  -2  15   1        4.95        8.35      4.03 o 
  -1  15   1       32.66       37.10      4.12 o 
   0  15   1       42.24       51.09      3.44 o 
   1  15   1       33.39       26.51      3.91 o 
   2  15   1        5.85        4.62      3.24 o 
   3  15   1        5.82        3.98      3.30 o 
   4  15   1        3.93        0.68      3.75 o 
   5  15   1       21.40       11.90      6.57 o 
   6  15   1        3.31        3.86      3.84 o 
   7  15   1       61.22       57.40      6.97 o 
   8  15   1        5.93        3.79      4.46 o 
  -6  16   1        7.79        5.65      3.99 o 
  -5  16   1        1.05        3.10      3.33 o 
  -4  16   1        1.92        0.69      3.29 o 
  -3  16   1        0.48       -0.10      3.16 o 
  -2  16   1        2.58        5.23      3.40 o 
  -1  16   1        2.19       10.98      4.22 o 
   0  16   1      621.96      627.55     12.56 o 
   1  16   1       19.92       16.25      5.10 o 
   2  16   1       27.05       13.89      3.96 o 
   3  16   1        0.00        1.15      3.61 o 
   4  16   1        7.18       -4.17      3.35 o 
   5  16   1        2.77        4.15      3.82 o 
   6  16   1        9.12        6.12      5.32 o 
  -1  17   1      170.76      212.27      9.16 o 
   0  17   1       15.88       19.81      4.57 o 
   1  17   1        3.98        2.19      4.04 o 
   0   0   2    65006.21    61594.85   1375.10 o 
   0   1   2     1576.68     1752.67      9.83 o 
   1   1   2     1020.93     1019.63      5.80 o 
  -1   2   2     4654.30     4935.98     29.37 o 
   0   2   2       74.72       73.72      0.86 o 
   1   2   2     2853.34     3331.20     16.31 o 
   2   2   2        3.88        7.54      1.04 o 
  -2   3   2      320.81      318.08      3.43 o 
  -1   3   2      290.09      283.31      2.18 o 
   0   3   2     5162.79     5320.86     27.13 o 
   1   3   2      166.65      162.03      1.50 o 
   2   3   2        2.27       11.16      0.62 o 
   3   3   2       15.29       14.07      0.63 o 
  -3   4   2      530.86      560.22      3.59 o 
  -2   4   2      104.08       84.17      1.13 o 
  -1   4   2      553.40      520.57      3.43 o 
   0   4   2     9313.59     9339.84     46.21 o 
   1   4   2      684.85      780.79      4.97 o 
   2   4   2       28.34       26.22      0.76 o 
   3   4   2     2731.68     2556.75     14.73 o 
   4   4   2      128.72      110.29      1.31 o 
  -4   5   2       18.88       19.87      0.70 o 
  -3   5   2      255.17      211.85      2.05 o 
  -2   5   2        1.11        4.35      0.47 o 
  -1   5   2      478.47      464.74      3.21 o 
   0   5   2      106.02      115.25      1.28 o 
   1   5   2      197.90      139.51      1.46 o 
   2   5   2       76.08       81.43      0.93 o 
   3   5   2       32.12       35.29      0.82 o 
   4   5   2      277.53      262.58      2.18 o 
   5   5   2      321.24      346.68      2.64 o 
  -5   6   2       24.13       22.81      0.89 o 
  -4   6   2      220.11      216.18      2.39 o 
  -3   6   2      462.89      471.52      3.28 o 
  -2   6   2      120.52      123.34      1.40 o 
  -1   6   2     1353.49     1466.63      7.96 o 
   0   6   2      274.74      253.26      2.07 o 
   1   6   2     2321.56     2418.99     14.05 o 
   2   6   2       49.69       44.11      1.01 o 
   3   6   2      299.96      324.81      2.64 o 
   4   6   2       81.71       76.27      1.12 o 
   5   6   2        7.05       10.04      0.70 o 
   6   6   2        1.22        1.80      0.68 o 
  -6   7   2       71.03       80.54      1.67 o 
  -5   7   2      253.97      250.91      2.82 o 
  -4   7   2       85.77       74.01      1.52 o 
  -3   7   2      322.55      330.55      2.65 o 
  -2   7   2        8.46        7.29      0.62 o 
  -1   7   2      113.43      131.04      1.53 o 
   0   7   2      304.11      304.96      2.63 o 
   1   7   2      287.16      302.85      2.60 o 
   2   7   2      221.02      213.82      2.34 o 
   3   7   2      219.42      223.31      2.42 o 
   4   7   2       74.14       69.20      1.18 o 
   5   7   2      698.05      657.04      4.56 o 
   6   7   2        1.28        5.52      0.71 o 
   7   7   2      438.88      373.84      3.28 o 
  -7   8   2      132.40      129.31      2.03 o 
  -6   8   2      127.19      124.22      2.07 o 
  -5   8   2      177.35      156.18      2.22 o 
  -4   8   2       55.24       49.51      1.42 o 
  -3   8   2       11.54        9.14      0.83 o 
  -2   8   2       34.08       35.27      0.98 o 
  -1   8   2      113.68      119.49      1.63 o 
   0   8   2     2390.29     2432.47     14.86 o 
   1   8   2      183.66      174.52      1.94 o 
   2   8   2      229.18      223.85      2.30 o 
   3   8   2      624.56      596.80      4.82 o 
   4   8   2       33.56       35.08      1.16 o 
   5   8   2       71.82       78.28      1.48 o 
   6   8   2        1.13        0.09      0.76 o 
   7   8   2       14.22       11.32      1.09 o 
   8   8   2        6.72        5.36      1.13 o 
  -8   9   2       25.13       24.17      1.82 o 
  -7   9   2      133.69      111.66      2.49 o 
  -6   9   2       10.55        6.28      0.95 o 
  -5   9   2        0.44       -0.14      0.71 o 
  -4   9   2        0.19       -0.13      0.76 o 
  -3   9   2        0.01       -0.21      0.69 o 
  -2   9   2       29.97       34.71      1.03 o 
  -1   9   2      737.10      701.79      4.92 o 
   0   9   2        2.78        2.87      0.88 o 
   1   9   2        4.31        5.76      0.74 o 
   2   9   2       30.27       29.93      1.07 o 
   3   9   2      195.89      178.66      2.23 o 
   4   9   2        2.06        1.98      0.64 o 
   5   9   2       30.66       31.35      1.43 o 
   6   9   2        0.65        0.67      0.97 o 
   7   9   2        7.24        9.05      1.38 o 
   8   9   2       36.14       36.42      1.87 o 
   9   9   2        6.80        5.69      1.53 o 
  -9  10   2        0.33       -1.59      1.78 o 
  -8  10   2        0.66        1.18      1.52 o 
  -7  10   2      172.60      165.20      3.77 o 
  -6  10   2       10.57       13.31      1.30 o 
  -5  10   2        0.05       -0.05      0.84 o 
  -4  10   2       81.64       90.44      1.87 o 
  -3  10   2      168.25      166.44      2.34 o 
  -2  10   2       78.12       65.23      1.65 o 
  -1  10   2       27.25       34.05      1.27 o 
   0  10   2      107.39      112.32      1.87 o 
   1  10   2        3.80        4.62      0.85 o 
   2  10   2       40.91       27.16      1.16 o 
   3  10   2        9.32        9.92      1.06 o 
   4  10   2       24.90       28.35      1.25 o 
   5  10   2      140.12      134.33      2.70 o 
   6  10   2        6.80        7.12      1.29 o 
   7  10   2        0.39        2.10      1.31 o 
   8  10   2       35.94       40.30      2.52 o 
   9  10   2       16.32       13.16      1.67 o 
  10  10   2        0.16       -3.33      1.93 o 
 -10  11   2        4.86        3.59      2.57 o 
  -9  11   2        3.46        0.31      2.25 o 
  -8  11   2       18.57        8.19      1.96 o 
  -7  11   2       48.28       37.14      2.73 o 
  -6  11   2        7.25        8.30      1.59 o 
  -5  11   2       14.35       13.77      1.61 o 
  -4  11   2       20.03       17.38      1.45 o 
  -3  11   2       26.59       20.96      1.51 o 
  -2  11   2        2.26        3.29      1.16 o 
  -1  11   2        3.39       -0.13      1.21 o 
   0  11   2      190.22      169.23      2.77 o 
   1  11   2       22.98       18.85      1.54 o 
   2  11   2        1.51        0.54      1.15 o 
   3  11   2        5.05       12.61      1.48 o 
   4  11   2        8.64        6.48      1.33 o 
   5  11   2      103.05      104.54      2.60 o 
   6  11   2       65.86       65.66      4.17 o 
   7  11   2       84.04       84.86      3.37 o 
   8  11   2        5.75        4.49      1.89 o 
   9  11   2       12.51       16.61      2.42 o 
  10  11   2        0.48       -1.71      2.27 o 
  11  11   2        2.46        0.25      2.58 o 
 -11  12   2       71.37       69.01      5.36 o 
 -10  12   2        0.62       -6.10      3.05 o 
  -9  12   2       25.34       39.38      5.30 o 
  -8  12   2       38.02       48.91      3.63 o 
  -7  12   2       32.43       33.92      3.13 o 
  -6  12   2        0.19       -1.20      1.49 o 
  -5  12   2      113.42      111.93      2.90 o 
  -4  12   2      105.71      105.57      2.76 o 
  -3  12   2      263.86      257.51      4.76 o 
  -2  12   2        1.53        1.92      1.78 o 
  -1  12   2      260.13      245.59      5.02 o 
   0  12   2      981.58      955.88      9.79 o 
   1  12   2      604.78      549.29      6.82 o 
   2  12   2       11.32        6.41      1.59 o 
   3  12   2       80.86       77.00      2.73 o 
   4  12   2       75.56       67.06      2.65 o 
   5  12   2       36.57       32.64      2.38 o 
   6  12   2       23.97       26.28      2.37 o 
   7  12   2      140.71      142.62      4.59 o 
   8  12   2       27.15       34.16      5.69 o 
   9  12   2       18.87       20.35      4.50 o 
  10  12   2       15.55       19.45      4.50 o 
  11  12   2        6.15        7.22      4.52 o 
  12  12   2       45.12       56.08      6.10 o 
 -10  13   2        1.42       -5.62      3.33 o 
  -9  13   2       14.49        8.61      4.56 o 
  -8  13   2       19.35       11.75      3.08 o 
  -7  13   2        8.37        4.10      3.14 o 
  -6  13   2        8.13        4.31      2.10 o 
  -5  13   2       37.71       45.77      3.00 o 
  -4  13   2       12.16        6.36      1.90 o 
  -3  13   2       31.80       28.36      2.48 o 
  -2  13   2       53.55       49.73      2.88 o 
  -1  13   2       55.11       48.11      3.62 o 
   0  13   2        0.59        5.12      1.96 o 
   1  13   2       60.76       49.47      2.59 o 
   2  13   2       49.42       48.34      2.69 o 
   3  13   2        0.39        0.54      1.55 o 
   4  13   2       58.55       54.36      3.11 o 
   5  13   2        4.36        3.43      2.05 o 
   6  13   2       16.98       18.43      3.16 o 
   7  13   2       60.69       57.46      4.53 o 
   8  13   2       11.48       13.08      4.22 o 
   9  13   2       29.76       35.70      5.29 o 
  10  13   2       11.62       16.18      6.71 o 
  -9  14   2       24.12       26.71      4.75 o 
  -8  14   2       13.06        4.41      3.07 o 
  -7  14   2        1.77        9.28      3.17 o 
  -6  14   2        6.87        2.98      3.17 o 
  -5  14   2       16.50       15.57      2.48 o 
  -4  14   2        0.20        0.61      2.23 o 
  -3  14   2        2.95        5.17      2.22 o 
  -2  14   2        1.37       -1.64      2.99 o 
  -1  14   2        1.34        2.68      1.60 o 
   0  14   2        1.48       -0.11      2.85 o 
   1  14   2       38.35       38.84      4.58 o 
   2  14   2       11.49        4.28      2.87 o 
   3  14   2       14.54        7.72      3.82 o 
   4  14   2        4.18       -0.88      2.92 o 
   5  14   2        1.99        5.58      3.30 o 
   6  14   2       16.51       13.96      3.82 o 
   7  14   2        0.00       -1.91      3.51 o 
   8  14   2        0.45       -5.16      3.67 o 
   9  14   2        0.11        0.07      3.97 o 
  -7  15   2        4.33        5.06      4.45 o 
  -6  15   2       16.73       13.10      4.60 o 
  -5  15   2        5.64        6.23      3.34 o 
  -4  15   2        1.10       -2.37      3.00 o 
  -3  15   2        0.65       -0.33      3.07 o 
  -2  15   2       16.11       17.12      3.83 o 
  -1  15   2        2.06        3.07      2.23 o 
   0  15   2       69.26       71.13      3.67 o 
   1  15   2        0.01        2.31      6.99 o 
   2  15   2        4.51        2.05      3.34 o 
   3  15   2        0.66       -1.65      3.17 o 
   4  15   2        3.92        8.16      3.74 o 
   5  15   2        6.24        7.66      3.74 o 
   6  15   2        8.66       19.43      4.24 o 
   7  15   2       24.68       20.06      4.39 o 
  -5  16   2        0.73        0.13      4.40 o 
  -4  16   2        0.04        3.91      3.59 o 
  -3  16   2        4.44        1.75      4.68 o 
  -2  16   2        0.19        2.02      3.46 o 
  -1  16   2        0.10       -1.59      3.68 o 
   0  16   2      103.65      105.11      8.87 o 
   1  16   2       69.23       69.87      6.09 o 
   2  16   2        0.50       -0.59      3.74 o 
   3  16   2        2.58        2.09      3.77 o 
   4  16   2        0.34        2.57      3.80 o 
   5  16   2        0.37        0.76      4.67 o 
   0   1   3      358.98      343.15      2.37 o 
   1   1   3     2210.53     2295.78     12.36 o 
  -1   2   3      850.68      866.52      5.01 o 
   0   2   3      188.66      207.46      1.70 o 
   1   2   3     3488.74     3539.76     18.33 o 
   2   2   3      571.93      712.32      4.50 o 
  -2   3   3      327.77      384.75      2.93 o 
  -1   3   3     1752.15     1590.05      9.09 o 
   0   3   3      582.66      612.99      3.61 o 
   1   3   3      384.61      356.72      2.34 o 
   2   3   3     1998.10     1965.63     11.06 o 
   3   3   3      199.12      162.29      1.60 o 
  -3   4   3      135.07      131.13      1.55 o 
  -2   4   3        0.98        4.15      0.47 o 
  -1   4   3       49.40       34.40      0.75 o 
   0   4   3     3350.22     3133.18     16.45 o 
   1   4   3      129.92      124.50      1.22 o 
   2   4   3      199.94      214.10      1.85 o 
   3   4   3       73.11       88.72      1.28 o 
   4   4   3       21.43       30.35      0.87 o 
  -4   5   3      475.23      510.50      3.77 o 
  -3   5   3      591.20      500.45      4.54 o 
  -2   5   3      249.78      272.75      2.38 o 
  -1   5   3      260.43      306.17      2.54 o 
   0   5   3      139.57      182.49      1.62 o 
   1   5   3       18.45       13.81      0.68 o 
   2   5   3        2.82        5.19      0.48 o 
   3   5   3      369.69      334.20      2.56 o 
   4   5   3      196.03      216.73      2.23 o 
   5   5   3       47.16       37.10      1.10 o 
  -5   6   3      266.85      284.79      2.83 o 
  -4   6   3      103.15      101.76      1.63 o 
  -3   6   3       59.88       83.22      1.40 o 
  -2   6   3      918.12      860.82      5.55 o 
  -1   6   3      151.52      189.57      1.94 o 
   0   6   3      329.72      314.58      2.39 o 
   1   6   3        0.80       12.46      0.69 o 
   2   6   3     1284.83     1207.48      7.51 o 
   3   6   3      193.65      223.21      2.00 o 
   4   6   3       19.08       24.38      0.94 o 
   5   6   3      200.04      216.53      2.28 o 
   6   6   3     2517.34     2251.92     13.08 o 
  -6   7   3      231.85      231.30      2.50 o 
  -5   7   3       10.37       13.35      0.90 o 
  -4   7   3       33.71       45.43      1.28 o 
  -3   7   3       67.51       60.30      1.18 o 
  -2   7   3        4.74        0.67      0.58 o 
  -1   7   3       18.94       16.96      0.78 o 
   0   7   3       68.41       93.34      1.19 o 
   1   7   3      193.64      177.01      1.96 o 
   2   7   3       41.90       64.37      1.28 o 
   3   7   3       42.79       44.48      1.08 o 
   4   7   3       15.72       32.05      1.10 o 
   5   7   3      126.52      117.33      1.64 o 
   6   7   3      310.71      288.24      2.87 o 
   7   7   3       13.44       11.23      0.91 o 
  -7   8   3       16.67       17.23      1.20 o 
  -6   8   3        0.00        1.55      0.79 o 
  -5   8   3      571.66      553.90      4.70 o 
  -4   8   3       13.71       10.97      0.81 o 
  -3   8   3        1.71        6.64      0.73 o 
  -2   8   3       16.29       24.97      0.91 o 
  -1   8   3      684.58      649.61      4.68 o 
   0   8   3      444.29      389.44      3.21 o 
   1   8   3       65.50       72.50      1.41 o 
   2   8   3      135.11      148.97      1.96 o 
   3   8   3      236.95      244.79      2.55 o 
   4   8   3        1.84        5.16      0.63 o 
   5   8   3      189.93      185.59      2.41 o 
   6   8   3      110.43      114.91      2.07 o 
   7   8   3      239.23      262.55      3.25 o 
   8   8   3        0.06       -0.98      1.03 o 
  -8   9   3        1.84        0.48      1.12 o 
  -7   9   3       54.58       55.83      1.93 o 
  -6   9   3      115.15      108.16      2.02 o 
  -5   9   3       27.10       24.93      1.25 o 
  -4   9   3        7.09        7.96      0.92 o 
  -3   9   3        2.74        3.04      0.76 o 
  -2   9   3        4.19        3.33      0.80 o 
  -1   9   3       19.31       26.93      1.09 o 
   0   9   3        1.72        4.11      0.74 o 
   1   9   3       36.28       36.76      1.20 o 
   2   9   3       80.68       81.22      1.84 o 
   3   9   3       59.76       58.36      1.47 o 
   4   9   3        5.91        4.75      0.77 o 
   5   9   3        2.65        4.66      0.74 o 
   6   9   3      200.66      197.72      3.25 o 
   7   9   3       10.73        8.40      1.27 o 
   8   9   3       62.49       56.15      2.22 o 
   9   9   3        8.41        7.66      1.73 o 
  -9  10   3       59.82       64.42      3.14 o 
  -8  10   3      148.01      152.85      3.24 o 
  -7  10   3       37.90       45.03      1.67 o 
  -6  10   3      152.46      145.32      2.53 o 
  -5  10   3        6.32        6.97      0.97 o 
  -4  10   3      117.09      121.91      2.37 o 
  -3  10   3       25.26       18.10      1.24 o 
  -2  10   3       32.00       39.17      1.55 o 
  -1  10   3       14.00       15.90      1.34 o 
   0  10   3      191.53      201.06      2.60 o 
   1  10   3       57.78       49.19      1.69 o 
   2  10   3        4.34        5.36      1.16 o 
   3  10   3        7.17        5.96      1.47 o 
   4  10   3       12.51       14.78      1.45 o 
   5  10   3       15.95       25.19      1.49 o 
   6  10   3      142.41      121.43      3.55 o 
   7  10   3        2.44        1.20      1.62 o 
   8  10   3        0.00       -2.06      1.62 o 
   9  10   3       75.51       79.79      3.61 o 
  10  10   3        3.97        4.97      2.53 o 
 -10  11   3       68.87       65.28      5.72 o 
  -9  11   3      130.62      143.60      8.22 o 
  -8  11   3        4.50        3.73      2.17 o 
  -7  11   3        0.76        3.86      1.97 o 
  -6  11   3      238.86      229.62      3.78 o 
  -5  11   3      196.20      209.48      3.48 o 
  -4  11   3      104.14      100.66      2.56 o 
  -3  11   3       65.60       59.05      2.27 o 
  -2  11   3       89.26       88.56      2.42 o 
  -1  11   3      172.75      160.42      4.35 o 
   0  11   3       30.86       27.46      1.70 o 
   1  11   3      179.85      178.48      3.59 o 
   2  11   3        2.52        2.49      1.52 o 
   3  11   3      106.40      106.73      2.90 o 
   4  11   3      149.10      146.29      3.29 o 
   5  11   3        0.15        2.37      1.32 o 
   6  11   3      101.02       92.26      3.73 o 
   7  11   3       14.38       21.75      2.33 o 
   8  11   3       82.83       79.70      3.48 o 
   9  11   3       71.95       83.14      4.18 o 
  10  11   3       45.70       51.44      3.82 o 
  11  11   3        4.99        9.12      2.86 o 
 -11  12   3        2.78        9.60      4.12 o 
 -10  12   3       19.91       28.05      4.16 o 
  -9  12   3       12.57       16.66      3.70 o 
  -8  12   3        1.79        0.30      2.50 o 
  -7  12   3      191.73      180.14      5.30 o 
  -6  12   3       54.64       59.18      2.81 o 
  -5  12   3        0.01        1.97      1.55 o 
  -4  12   3        9.33        9.82      1.92 o 
  -3  12   3      156.46      131.12      3.78 o 
  -2  12   3       44.51       37.67      2.54 o 
  -1  12   3       26.23       22.73      1.69 o 
   0  12   3        5.96        3.88      1.77 o 
   1  12   3       30.95       26.51      2.05 o 
   2  12   3        2.60        1.08      1.60 o 
   3  12   3       52.18       48.68      2.51 o 
   4  12   3        5.00        5.02      1.66 o 
   5  12   3      326.71      294.52      6.46 o 
   6  12   3       10.50        9.34      1.64 o 
   7  12   3        1.40       -1.30      2.20 o 
   8  12   3        2.48        4.95      2.92 o 
   9  12   3       75.15       78.44      5.36 o 
  10  12   3       44.12       44.39      4.80 o 
  11  12   3       69.22       79.99      8.43 o 
 -10  13   3       11.83       16.56      3.92 o 
  -9  13   3        7.29        7.24      3.30 o 
  -8  13   3        4.61        1.62      3.52 o 
  -7  13   3       77.80       68.15      4.37 o 
  -6  13   3        3.14        1.40      2.05 o 
  -5  13   3        6.08        2.72      1.79 o 
  -4  13   3        9.69       12.76      2.12 o 
  -3  13   3       41.25       29.79      2.66 o 
  -2  13   3        1.16        0.94      1.90 o 
  -1  13   3       13.59       14.71      2.27 o 
   0  13   3       62.81       54.43      2.49 o 
   1  13   3       58.99       66.19      3.25 o 
   2  13   3        3.12        4.64      1.86 o 
   3  13   3       23.66       24.15      2.18 o 
   4  13   3        9.59       10.62      2.30 o 
   5  13   3       54.81       57.81      4.31 o 
   6  13   3       11.15       11.73      2.30 o 
   7  13   3        1.25       -0.62      2.75 o 
   8  13   3       90.95       86.45      5.75 o 
   9  13   3        7.23        9.16      5.30 o 
  10  13   3        1.35        3.37      4.15 o 
  -9  14   3        0.37        2.52      3.55 o 
  -8  14   3       15.54       17.16      4.39 o 
  -7  14   3        2.75        8.63      3.15 o 
  -6  14   3       16.83       17.50      3.86 o 
  -5  14   3       16.05       16.34      2.65 o 
  -4  14   3        0.95       -0.43      2.25 o 
  -3  14   3        6.33        6.93      2.93 o 
  -2  14   3       10.00        9.22      2.92 o 
  -1  14   3       54.24       55.49      3.94 o 
   0  14   3        3.02        2.06      2.33 o 
   1  14   3        3.93        3.60      2.27 o 
   2  14   3        0.07       -2.28      4.23 o 
   3  14   3       24.81       20.44      4.62 o 
   4  14   3        1.18        0.65      3.46 o 
   5  14   3        1.79        3.79      3.44 o 
   6  14   3       22.24       23.83      4.17 o 
   7  14   3        7.54        4.41      3.79 o 
   8  14   3        2.09        2.08      3.49 o 
   9  14   3       26.81       26.64      5.03 o 
  -7  15   3        2.17        0.43      3.63 o 
  -6  15   3        1.19        2.78      4.78 o 
  -5  15   3        2.79       -4.16      3.98 o 
  -4  15   3        3.18       -2.87      3.88 o 
  -3  15   3        0.08        1.39      3.27 o 
  -2  15   3        6.03        6.57      3.95 o 
  -1  15   3        0.72        5.56      2.23 o 
   0  15   3        5.98        3.99      4.05 o 
   1  15   3        0.47        2.81      4.03 o 
   2  15   3       28.68       15.14      4.40 o 
   3  15   3        4.34        9.77      4.18 o 
   4  15   3       13.14        8.26      3.80 o 
   5  15   3       17.57       20.78      4.39 o 
   6  15   3        0.03        6.46      3.87 o 
   7  15   3        6.60        6.72      4.07 o 
  -4  16   3        2.79       -0.30      3.71 o 
  -3  16   3        8.42       15.13      5.27 o 
  -2  16   3        2.98       -3.35      3.77 o 
  -1  16   3        0.12        3.80      4.63 o 
   0  16   3        0.11        4.65      4.36 o 
   1  16   3        3.71        1.24      4.44 o 
   2  16   3        0.20       -4.72      3.66 o 
   3  16   3        0.05        3.91      3.86 o 
   4  16   3        0.11        8.17      4.49 o 
   0   0   4    24652.00    23507.21    279.93 o 
   0   1   4     1948.80     2073.82     10.67 o 
   1   1   4        1.71       11.33      0.55 o 
  -1   2   4      170.60      224.52      1.96 o 
   0   2   4       46.60       52.56      0.97 o 
   1   2   4     1697.61     1775.19      9.60 o 
   2   2   4        7.16       12.58      0.52 o 
  -2   3   4      272.05      260.40      2.50 o 
  -1   3   4        0.96        1.77      0.37 o 
   0   3   4     3386.25     3460.99     17.56 o 
   1   3   4     1385.47     1363.09      7.43 o 
   2   3   4       25.54       33.31      0.83 o 
   3   3   4      571.78      495.34      3.65 o 
  -3   4   4     1543.63     1505.52      8.31 o 
  -2   4   4      748.87      679.50      4.49 o 
  -1   4   4     1676.09     1692.51      9.66 o 
   0   4   4      227.67      245.45      2.27 o 
   1   4   4      754.89      848.48      5.05 o 
   2   4   4       33.36       46.12      1.06 o 
   3   4   4     2742.10     2694.93     14.29 o 
   4   4   4     3549.14     3241.50     17.01 o 
  -4   5   4     2124.99     2219.21     13.18 o 
  -3   5   4       51.22       56.89      1.01 o 
  -2   5   4      224.49      259.54      2.22 o 
  -1   5   4       81.99       98.66      1.40 o 
   0   5   4     3588.79     3678.89     19.82 o 
   1   5   4      594.99      478.08      3.42 o 
   2   5   4        5.01       11.44      0.71 o 
   3   5   4      457.22      369.69      2.92 o 
   4   5   4     3228.07     3207.64     17.56 o 
   5   5   4        0.28       13.01      0.93 o 
  -5   6   4      319.97      292.92      3.04 o 
  -4   6   4       71.60       65.53      1.45 o 
  -3   6   4      766.76      748.42      5.76 o 
  -2   6   4     1526.47     1394.71      8.25 o 
  -1   6   4      299.37      318.25      2.76 o 
   0   6   4       54.13       62.41      1.10 o 
   1   6   4       34.58       36.52      1.05 o 
   2   6   4     1285.07     1108.35      7.42 o 
   3   6   4     1046.03     1048.48      6.32 o 
   4   6   4      177.04      184.82      1.99 o 
   5   6   4      122.95      109.02      1.87 o 
   6   6   4        0.20        0.42      0.84 o 
  -6   7   4      131.73      128.20      2.08 o 
  -5   7   4      106.48       96.11      2.33 o 
  -4   7   4     1047.82     1006.87      7.63 o 
  -3   7   4       39.15       40.20      1.29 o 
  -2   7   4       16.18       19.38      0.84 o 
  -1   7   4       23.41       21.08      0.80 o 
   0   7   4     1168.71     1121.85      6.59 o 
   1   7   4      211.31      217.58      2.33 o 
   2   7   4      293.54      297.55      2.79 o 
   3   7   4       38.70       41.82      1.00 o 
   4   7   4      502.33      514.10      4.07 o 
   5   7   4      209.76      190.28      2.07 o 
   6   7   4       55.09       65.05      1.61 o 
   7   7   4       10.45       11.73      1.06 o 
  -7   8   4      121.09      113.96      2.20 o 
  -6   8   4       66.95       63.80      1.77 o 
  -5   8   4      166.85      172.48      2.40 o 
  -4   8   4      348.02      305.07      3.17 o 
  -3   8   4      256.53      240.84      2.95 o 
  -2   8   4      253.19      223.78      2.92 o 
  -1   8   4       19.41       13.06      0.78 o 
   0   8   4      540.39      480.23      3.83 o 
   1   8   4       30.36       37.96      1.18 o 
   2   8   4       25.84       27.09      1.37 o 
   3   8   4       45.70       33.08      1.22 o 
   4   8   4      163.77      146.70      1.96 o 
   5   8   4      438.60      423.51      4.03 o 
   6   8   4       60.12       51.48      1.89 o 
   7   8   4       22.23       15.86      1.43 o 
   8   8   4        0.84        2.66      1.24 o 
  -8   9   4        3.89        4.41      1.65 o 
  -7   9   4        5.13        4.07      1.36 o 
  -6   9   4       96.30       95.70      2.35 o 
  -5   9   4       34.00       33.53      1.49 o 
  -4   9   4       94.36       88.80      1.90 o 
  -3   9   4       66.43       57.28      1.68 o 
  -2   9   4      840.83      776.18      6.47 o 
  -1   9   4       60.88       67.77      1.38 o 
   0   9   4       74.63       67.39      1.53 o 
   1   9   4        9.63       14.32      0.99 o 
   2   9   4      326.37      323.51      3.51 o 
   3   9   4        8.34        7.02      0.96 o 
   4   9   4      169.36      161.48      2.68 o 
   5   9   4        0.01        1.32      1.12 o 
   6   9   4       17.65       21.62      1.78 o 
   7   9   4        0.02       -2.51      1.38 o 
   8   9   4       31.68       34.02      2.44 o 
   9   9   4       32.47       27.88      2.38 o 
  -9  10   4       30.04       35.86      5.33 o 
  -8  10   4       24.82       25.54      2.59 o 
  -7  10   4      342.11      362.62      5.79 o 
  -6  10   4      393.35      369.47      5.27 o 
  -5  10   4       40.29       39.90      2.06 o 
  -4  10   4       72.95       81.61      2.32 o 
  -3  10   4     1040.79     1029.15      9.60 o 
  -2  10   4      151.09      161.99      3.11 o 
  -1  10   4       56.12       62.77      2.00 o 
   0  10   4       17.68       18.62      1.29 o 
   1  10   4      416.28      403.83      4.92 o 
   2  10   4      274.59      285.97      4.40 o 
   3  10   4      250.54      242.59      4.10 o 
   4  10   4      145.31      140.31      3.21 o 
   5  10   4      389.56      364.85      5.24 o 
   6  10   4      497.89      467.04      6.06 o 
   7  10   4       60.58       54.17      3.21 o 
   8  10   4       33.47       29.57      2.81 o 
   9  10   4        6.85        9.09      2.21 o 
  10  10   4        5.34       10.19      2.62 o 
 -10  11   4       10.04        6.85      5.35 o 
  -9  11   4      194.21      229.02      7.52 o 
  -8  11   4      230.05      251.29      8.82 o 
  -7  11   4      111.15      130.57      5.09 o 
  -6  11   4       67.84       67.13      3.06 o 
  -5  11   4      208.85      213.45      4.43 o 
  -4  11   4       49.04       49.54      2.61 o 
  -3  11   4      154.34      159.81      3.42 o 
  -2  11   4      432.38      413.35      5.84 o 
  -1  11   4      336.24      334.09      4.81 o 
   0  11   4       77.59       77.10      3.07 o 
   1  11   4      127.58      123.17      3.69 o 
   2  11   4      834.55      822.71      9.26 o 
   3  11   4       89.66      104.70      3.66 o 
   4  11   4       71.25       83.73      2.84 o 
   5  11   4      537.91      545.43      7.68 o 
   6  11   4      143.84      147.17      3.72 o 
   7  11   4       46.94       56.28      2.58 o 
   8  11   4       44.88       56.43      3.78 o 
   9  11   4       50.37       53.31      3.39 o 
  10  11   4        3.04        5.29      2.67 o 
  11  11   4       38.82       35.23      4.79 o 
 -11  12   4       52.99       52.96      5.24 o 
 -10  12   4        2.22        2.23      3.40 o 
  -9  12   4        0.26        1.31      3.13 o 
  -8  12   4       12.99        9.58      3.28 o 
  -7  12   4        1.07       -1.75      2.10 o 
  -6  12   4        7.71        7.92      2.38 o 
  -5  12   4      126.60      138.95      4.22 o 
  -4  12   4       15.27       15.30      2.19 o 
  -3  12   4        1.68        2.41      1.81 o 
  -2  12   4        0.77       -2.55      1.68 o 
  -1  12   4        9.96        5.50      1.81 o 
   0  12   4      247.57      227.87      4.84 o 
   1  12   4       37.06       30.86      2.69 o 
   2  12   4        6.21        7.82      2.03 o 
   3  12   4       85.17       71.54      4.14 o 
   4  12   4        6.22        6.93      2.07 o 
   5  12   4       13.50       17.05      1.95 o 
   6  12   4        1.41       -0.42      3.02 o 
   7  12   4       53.34       51.20      3.05 o 
   8  12   4       36.08       35.21      2.87 o 
   9  12   4       16.01       14.10      3.49 o 
  10  12   4        8.06       15.85      4.62 o 
  11  12   4       35.17       37.39      4.53 o 
 -10  13   4       16.44       17.26      4.14 o 
  -9  13   4        0.57        3.89      3.66 o 
  -8  13   4        4.57        1.96      3.24 o 
  -7  13   4       12.95       13.60      3.37 o 
  -6  13   4        9.60        3.64      4.09 o 
  -5  13   4       13.51        8.31      2.31 o 
  -4  13   4       60.40       56.83      4.81 o 
  -3  13   4       81.20       79.52      3.75 o 
  -2  13   4      142.98      128.18      3.49 o 
  -1  13   4        5.55        4.87      1.65 o 
   0  13   4       29.66       34.17      2.40 o 
   1  13   4       42.26       34.42      2.95 o 
   2  13   4       27.57       28.02      2.72 o 
   3  13   4       40.39       32.62      3.99 o 
   4  13   4       97.53      108.54      5.80 o 
   5  13   4       28.27       29.56      4.01 o 
   6  13   4        0.50       -0.05      2.97 o 
   7  13   4        7.92        7.07      3.18 o 
   8  13   4        0.32        4.55      3.04 o 
   9  13   4        1.38        1.34      3.05 o 
  10  13   4        0.49        3.54      3.13 o 
  -8  14   4        0.00       -2.17      3.59 o 
  -7  14   4        6.24        2.90      3.43 o 
  -6  14   4       20.80       19.68      4.80 o 
  -5  14   4        0.16       -0.11      2.69 o 
  -4  14   4        0.73        3.90      2.06 o 
  -3  14   4       69.17       64.27      4.75 o 
  -2  14   4        0.25        0.96      2.04 o 
  -1  14   4        0.44       -0.06      2.03 o 
   0  14   4        1.77       -0.67      1.96 o 
   1  14   4        6.34        3.00      3.09 o 
   2  14   4        2.39        9.58      3.34 o 
   3  14   4       11.63        5.15      3.23 o 
   4  14   4        7.39        1.69      3.12 o 
   5  14   4       12.32        3.39      3.93 o 
   6  14   4       20.16       17.43      4.04 o 
   7  14   4        0.18        2.32      3.54 o 
   8  14   4        0.61        1.40      3.50 o 
  -6  15   4        8.11        6.43      6.68 o 
  -5  15   4       10.05       15.27      4.58 o 
  -4  15   4        9.38        5.21      3.95 o 
  -3  15   4        0.41        1.67      3.18 o 
  -2  15   4        0.52        1.79      2.06 o 
  -1  15   4       17.07       19.42      4.59 o 
   0  15   4        6.01       10.76      4.39 o 
   1  15   4        0.63       -1.86      3.86 o 
   2  15   4       22.44       21.22      4.90 o 
   3  15   4       15.21       11.79      4.66 o 
   4  15   4        7.79        5.41      4.56 o 
   5  15   4       17.52       25.06      4.64 o 
   6  15   4        2.53       -1.45      3.41 o 
  -3  16   4        0.74        3.78      3.66 o 
  -2  16   4       13.35       11.50      4.12 o 
  -1  16   4       24.78       53.94      9.01 o 
   0  16   4        0.17        2.08      4.45 o 
   1  16   4        8.37       10.77      6.62 o 
   2  16   4        5.32       -0.02      4.24 o 
   3  16   4       64.07       88.06      7.28 o 
   0   1   5      589.91      622.05      4.09 o 
   1   1   5      100.04       99.41      1.35 o 
  -1   2   5     2516.31     2524.49     16.26 o 
   0   2   5       28.83       39.98      0.90 o 
   1   2   5      909.13     1035.71      6.05 o 
   2   2   5      219.99      314.13      2.42 o 
  -2   3   5       14.92       30.87      1.03 o 
  -1   3   5       12.01       16.66      0.67 o 
   0   3   5      342.22      346.87      2.68 o 
   1   3   5      262.05      272.61      2.25 o 
   2   3   5      617.38      634.64      4.07 o 
   3   3   5      641.60      617.99      4.45 o 
  -3   4   5      106.55       83.10      1.72 o 
  -2   4   5       59.20       66.37      1.36 o 
  -1   4   5     2196.45     2110.36     13.92 o 
   0   4   5     4344.11     4245.50     21.55 o 
   1   4   5      791.26      872.82      5.25 o 
   2   4   5      155.32      127.07      1.61 o 
   3   4   5        0.90        2.69      0.65 o 
   4   4   5       12.16        7.03      0.72 o 
  -4   5   5       13.05       11.09      0.80 o 
  -3   5   5      823.58      749.73      5.87 o 
  -2   5   5      412.44      361.91      3.18 o 
  -1   5   5       68.10       74.80      1.66 o 
   0   5   5      665.28      695.33      4.76 o 
   1   5   5       15.85       22.79      0.76 o 
   2   5   5        6.11        7.16      0.65 o 
   3   5   5       19.86       25.70      0.94 o 
   4   5   5        1.79        1.65      0.71 o 
   5   5   5       31.91       24.12      0.97 o 
  -5   6   5       66.71       77.85      1.74 o 
  -4   6   5       17.34       25.13      0.94 o 
  -3   6   5      175.87      175.05      2.17 o 
  -2   6   5      303.56      299.38      2.90 o 
  -1   6   5     1445.66     1366.01      8.19 o 
   0   6   5       12.42       15.28      0.84 o 
   1   6   5      722.40      707.43      4.81 o 
   2   6   5      339.49      358.78      2.96 o 
   3   6   5       23.91       25.39      0.98 o 
   4   6   5      203.22      192.00      2.21 o 
   5   6   5       19.37       13.13      0.85 o 
   6   6   5      280.65      251.16      2.68 o 
  -6   7   5       37.95       30.62      1.20 o 
  -5   7   5        4.91        5.29      0.71 o 
  -4   7   5        9.39       11.41      0.80 o 
  -3   7   5        0.64        1.94      0.66 o 
  -2   7   5        0.99        1.18      0.64 o 
  -1   7   5        5.97        4.33      0.70 o 
   0   7   5        0.99        1.12      0.62 o 
   1   7   5       36.42       32.36      1.16 o 
   2   7   5      199.96      207.45      2.52 o 
   3   7   5      269.14      254.80      2.68 o 
   4   7   5        9.72       12.75      0.88 o 
   5   7   5       71.13       66.00      1.51 o 
   6   7   5       43.67       30.70      1.27 o 
   7   7   5        1.83        2.12      1.12 o 
  -7   8   5        9.04       14.65      1.49 o 
  -6   8   5       54.20       46.42      1.69 o 
  -5   8   5      241.54      224.63      3.02 o 
  -4   8   5      754.55      714.67      5.79 o 
  -3   8   5      122.01      115.53      1.99 o 
  -2   8   5       14.46       14.78      0.93 o 
  -1   8   5       78.52       75.51      1.56 o 
   0   8   5        2.41        0.79      0.70 o 
   1   8   5       18.41       21.12      1.10 o 
   2   8   5       50.42       45.20      1.37 o 
   3   8   5      319.28      279.93      3.11 o 
   4   8   5      580.30      591.79      5.71 o 
   5   8   5      103.11       92.94      2.33 o 
   6   8   5        1.83        3.07      1.16 o 
   7   8   5       88.61       84.04      2.34 o 
   8   8   5        1.05        1.80      1.66 o 
  -8   9   5        1.05        2.24      1.46 o 
  -7   9   5        7.45        8.84      1.84 o 
  -6   9   5      356.83      372.60      4.64 o 
  -5   9   5      253.82      258.68      3.60 o 
  -4   9   5      105.90      112.19      2.48 o 
  -3   9   5       77.40       75.74      1.97 o 
  -2   9   5      168.12      171.32      3.47 o 
  -1   9   5      178.58      188.79      3.19 o 
   0   9   5        3.53        7.10      1.04 o 
   1   9   5        1.55        1.14      0.97 o 
   2   9   5      546.79      505.71      5.14 o 
   3   9   5      284.29      280.53      4.09 o 
   4   9   5      206.00      212.81      3.58 o 
   5   9   5       21.03       17.29      1.61 o 
   6   9   5      503.52      516.70      6.07 o 
   7   9   5      153.51      148.43      3.67 o 
   8   9   5        1.06        2.36      1.79 o 
   9   9   5       58.06       61.85      3.30 o 
  -9  10   5      119.43      121.94     10.82 o 
  -8  10   5       67.14       76.78      4.82 o 
  -7  10   5      397.50      408.85      8.68 o 
  -6  10   5      213.66      241.86      5.57 o 
  -5  10   5       32.18       39.08      2.25 o 
  -4  10   5       91.73       91.82      3.26 o 
  -3  10   5      478.22      472.85      5.42 o 
  -2  10   5      514.58      526.73      6.15 o 
  -1  10   5      438.96      458.86      5.54 o 
   0  10   5      126.88      134.22      3.12 o 
   1  10   5     1831.36     1792.16     16.07 o 
   2  10   5      556.63      534.83      6.71 o 
   3  10   5       90.20       98.82      3.65 o 
   4  10   5        3.89        7.85      1.61 o 
   5  10   5      435.58      465.36      6.27 o 
   6  10   5      316.93      337.06      5.41 o 
   7  10   5      134.71      140.36      4.60 o 
   8  10   5        6.23       10.09      1.64 o 
   9  10   5      651.98      708.98     13.98 o 
  10  10   5      584.91      666.22     14.50 o 
 -10  11   5      244.91      267.80     10.00 o 
  -9  11   5        8.14       18.83      3.81 o 
  -8  11   5      103.49      112.10      5.85 o 
  -7  11   5      104.49      124.83      5.64 o 
  -6  11   5      313.31      312.30      6.06 o 
  -5  11   5      190.17      182.45      5.00 o 
  -4  11   5      594.16      558.43     13.44 o 
  -3  11   5      279.74      310.29      4.68 o 
  -2  11   5      464.84      437.63      5.86 o 
  -1  11   5      182.31      161.30      4.12 o 
   0  11   5      764.40      733.39      8.40 o 
   1  11   5      544.81      580.89      8.10 o 
   2  11   5      254.23      231.06      6.12 o 
   3  11   5      286.61      253.23      5.15 o 
   4  11   5      347.49      337.69      6.11 o 
   5  11   5      150.44      167.43      4.12 o 
   6  11   5      347.19      355.82      5.99 o 
   7  11   5       13.30       12.85      2.07 o 
   8  11   5      131.43      136.06      6.53 o 
   9  11   5      214.19      241.14      7.36 o 
  10  11   5      772.84      881.26     15.68 o 
  11  11   5       33.39       51.86      5.29 o 
 -10  12   5        9.86       17.63      4.16 o 
  -9  12   5        1.92       -0.99      3.19 o 
  -8  12   5        0.17       -0.78      2.94 o 
  -7  12   5        0.01       -0.77      2.91 o 
  -6  12   5        0.57        0.18      2.90 o 
  -5  12   5      156.42      150.16      5.14 o 
  -4  12   5      306.44      282.04      5.83 o 
  -3  12   5       27.74       24.97      1.86 o 
  -2  12   5       20.09       22.05      1.91 o 
  -1  12   5        3.70        5.39      1.88 o 
   0  12   5       25.96       25.80      2.10 o 
   1  12   5        0.68        1.73      1.57 o 
   2  12   5        8.90        7.56      1.75 o 
   3  12   5      195.41      183.72      4.45 o 
   4  12   5      249.92      253.28      5.85 o 
   5  12   5       76.55       70.95      3.53 o 
   6  12   5        5.73        8.54      2.23 o 
   7  12   5       40.25       34.85      2.88 o 
   8  12   5       10.79        9.10      2.53 o 
   9  12   5       27.75       34.64      3.84 o 
  10  12   5       25.56       35.32      4.12 o 
  -9  13   5        1.39        3.43      3.76 o 
  -8  13   5        0.49       -0.56      3.39 o 
  -7  13   5        8.72       10.05      4.01 o 
  -6  13   5       59.97       70.67      5.48 o 
  -5  13   5        4.37       10.27      2.64 o 
  -4  13   5       33.16       25.20      3.03 o 
  -3  13   5        2.68        0.98      1.44 o 
  -2  13   5        8.46        7.27      1.77 o 
  -1  13   5        1.69        0.30      1.94 o 
   0  13   5        2.06        2.34      1.92 o 
   1  13   5        4.87        4.42      2.90 o 
   2  13   5      105.54      105.93      7.04 o 
   3  13   5        8.25       14.41      3.31 o 
   4  13   5       46.18       48.40      4.38 o 
   5  13   5        2.33        6.08      3.08 o 
   6  13   5      101.52      119.41      5.87 o 
   7  13   5        5.01        7.28      3.27 o 
   8  13   5        0.01        1.50      2.74 o 
   9  13   5       51.20       54.99      4.54 o 
  -7  14   5        0.27       -0.43      4.03 o 
  -6  14   5        0.11       -0.49      3.33 o 
  -5  14   5        9.49       13.01      4.55 o 
  -4  14   5        1.26        6.00      2.55 o 
  -3  14   5       13.87       14.26      2.27 o 
  -2  14   5        0.00       -2.41      2.20 o 
  -1  14   5       42.86       48.60      4.61 o 
   0  14   5        4.26        4.38      3.04 o 
   1  14   5       39.27       38.10      4.40 o 
   2  14   5        0.22        3.61      2.81 o 
   3  14   5        1.17       -1.44      2.74 o 
   4  14   5        1.27       -2.23      2.72 o 
   5  14   5        0.71        6.94      3.21 o 
   6  14   5        0.34        1.75      2.85 o 
   7  14   5        7.99       11.23      3.43 o 
  -5  15   5        0.49       -4.67      4.16 o 
  -4  15   5        6.19        7.02      4.31 o 
  -3  15   5        0.00       -0.80      3.14 o 
  -2  15   5        6.39       12.34      3.55 o 
  -1  15   5        0.06        3.77      3.34 o 
   0  15   5       16.25       15.42      3.61 o 
   1  15   5        2.74        5.05      3.32 o 
   2  15   5        4.54        5.75      3.72 o 
   3  15   5        8.45        5.67      3.78 o 
   4  15   5        1.36       -0.73      3.35 o 
   5  15   5        3.05        0.58      3.96 o 
  -1  16   5       28.70       53.57      5.57 o 
   0  16   5       24.78       32.41      5.03 o 
   1  16   5        7.33       12.64      4.34 o 
   0   0   6      240.32      305.73      7.48 o 
   0   1   6      253.68      206.99      2.10 o 
   1   1   6      912.24     1001.11      6.31 o 
  -1   2   6     1294.70     1256.90      7.91 o 
   0   2   6        6.74       12.41      0.74 o 
   1   2   6     2276.70     2329.63     12.75 o 
   2   2   6        1.99        2.40      0.61 o 
  -2   3   6       95.01      126.24      1.73 o 
  -1   3   6      367.34      452.96      3.54 o 
   0   3   6     1372.04     1408.20      8.75 o 
   1   3   6     2050.73     2265.08     13.24 o 
   2   3   6       10.01       19.70      0.81 o 
   3   3   6     1253.37     1328.92      9.24 o 
  -3   4   6     1442.39     1427.02     10.38 o 
  -2   4   6       13.33       16.27      0.99 o 
  -1   4   6      139.36      163.08      1.77 o 
   0   4   6     1434.15     1693.93      9.64 o 
   1   4   6      151.35      174.52      2.07 o 
   2   4   6        2.59        5.10      0.60 o 
   3   4   6     2446.23     2355.53     14.74 o 
   4   4   6     2384.98     2741.38     17.75 o 
  -4   5   6      804.56      782.70      6.51 o 
  -3   5   6     1102.06     1126.92      7.99 o 
  -2   5   6       20.08       16.45      0.97 o 
  -1   5   6      181.90      198.93      2.41 o 
   0   5   6      171.88      208.70      2.12 o 
   1   5   6      503.57      505.97      5.23 o 
   2   5   6      178.28      163.99      2.16 o 
   3   5   6       71.25       90.33      1.68 o 
   4   5   6     1295.73     1272.70      9.04 o 
   5   5   6      238.16      230.19      2.84 o 
  -5   6   6        2.59        2.79      0.80 o 
  -4   6   6       10.74       13.16      0.97 o 
  -3   6   6       38.12       33.68      1.27 o 
  -2   6   6      110.11       80.81      1.69 o 
  -1   6   6     1011.99      956.31      7.13 o 
   0   6   6       31.42       37.61      1.14 o 
   1   6   6     1716.92     1677.52     10.51 o 
   2   6   6       49.72       44.59      1.25 o 
   3   6   6       32.19       35.56      1.18 o 
   4   6   6       98.19       95.39      2.22 o 
   5   6   6        0.19        0.23      0.76 o 
   6   6   6        1.72        1.25      0.92 o 
  -6   7   6        6.92        4.55      0.99 o 
  -5   7   6       38.59       37.16      1.52 o 
  -4   7   6      361.22      327.16      3.89 o 
  -3   7   6        3.54        4.74      0.83 o 
  -2   7   6       92.45      100.97      1.84 o 
  -1   7   6      152.77      153.60      2.29 o 
   0   7   6      247.43      225.09      2.66 o 
   1   7   6       46.97       59.40      1.65 o 
   2   7   6       31.43       27.28      1.30 o 
   3   7   6      599.62      538.71      4.80 o 
   4   7   6      156.14      145.50      3.34 o 
   5   7   6       42.27       52.21      2.07 o 
   6   7   6        0.06       -0.51      1.19 o 
   7   7   6        0.95       -0.76      1.11 o 
  -7   8   6       43.14       50.99      2.57 o 
  -6   8   6       41.09       41.02      1.65 o 
  -5   8   6      512.52      475.54      4.94 o 
  -4   8   6       49.08       68.60      2.48 o 
  -3   8   6      355.46      343.34      4.09 o 
  -2   8   6        3.17        3.15      0.92 o 
  -1   8   6       45.73       57.33      1.85 o 
   0   8   6       17.64        7.88      1.14 o 
   1   8   6       19.04       19.57      1.26 o 
   2   8   6       56.40       56.92      1.78 o 
   3   8   6      971.46      927.49      9.27 o 
   4   8   6       31.24       54.95      2.21 o 
   5   8   6       76.05       67.60      2.37 o 
   6   8   6       42.70       54.72      2.33 o 
   7   8   6      146.79      145.46      3.32 o 
   8   8   6      152.00      144.41      3.31 o 
  -8   9   6       88.61       98.54      4.33 o 
  -7   9   6       82.01       95.49      3.63 o 
  -6   9   6      187.63      192.12      3.55 o 
  -5   9   6       13.92       16.71      1.68 o 
  -4   9   6      389.21      359.37     10.96 o 
  -3   9   6      503.60      494.67      5.97 o 
  -2   9   6      312.22      315.37      4.57 o 
  -1   9   6       79.76       91.88      2.60 o 
   0   9   6       42.30       44.01      2.14 o 
   1   9   6      186.03      188.20      3.43 o 
   2   9   6       76.81       82.93      2.62 o 
   3   9   6       73.18       86.71      2.81 o 
   4   9   6      261.24      263.86      4.58 o 
   5   9   6       99.98       94.45      2.94 o 
   6   9   6       74.62       72.34      2.62 o 
   7   9   6       44.43       44.97      2.33 o 
   8   9   6      116.40      120.25      3.43 o 
   9   9   6       12.17        8.85      1.83 o 
  -9  10   6       62.14       69.44      5.91 o 
  -8  10   6       16.39       17.57      2.24 o 
  -7  10   6      547.26      567.61      8.39 o 
  -6  10   6      337.56      350.11      7.72 o 
  -5  10   6        1.53        3.57      1.53 o 
  -4  10   6       82.71       91.02      2.91 o 
  -3  10   6      832.82      810.95      9.26 o 
  -2  10   6      880.46      845.02      9.55 o 
  -1  10   6      125.92      135.19      3.53 o 
   0  10   6       91.42       96.10      2.95 o 
   1  10   6       77.53       74.70      2.80 o 
   2  10   6      768.97      758.62      8.97 o 
   3  10   6       16.88       20.90      2.04 o 
   4  10   6       35.57       44.73      2.68 o 
   5  10   6      377.75      357.08      5.98 o 
   6  10   6      324.97      323.87      5.50 o 
   7  10   6       24.22       30.57      3.15 o 
   8  10   6       11.51       17.50      2.41 o 
   9  10   6        5.72       12.40      1.99 o 
  10  10   6        0.96        0.36      3.84 o 
 -10  11   6        0.73        1.98      3.86 o 
  -9  11   6       30.18       30.67      4.38 o 
  -8  11   6       16.49       11.36      4.01 o 
  -7  11   6       82.54       87.51      5.38 o 
  -6  11   6       65.38       53.31      3.51 o 
  -5  11   6        4.23        5.26      1.69 o 
  -4  11   6       50.73       59.47      2.55 o 
  -3  11   6      111.78      122.33      3.28 o 
  -2  11   6       67.44       55.10      2.45 o 
  -1  11   6       29.20       34.36      2.45 o 
   0  11   6       40.03       40.71      2.42 o 
   1  11   6       80.83       87.45      3.16 o 
   2  11   6      261.14      236.12      4.88 o 
   3  11   6      195.91      188.73      4.52 o 
   4  11   6       54.57       73.52      3.16 o 
   5  11   6       61.57       56.56      2.81 o 
   6  11   6      248.50      231.55      6.36 o 
   7  11   6        4.06       10.65      2.26 o 
   8  11   6        7.57       11.83      3.33 o 
   9  11   6        5.11        3.56      3.17 o 
  10  11   6        9.37       10.86      4.50 o 
  11  11   6       24.91       12.64      4.01 o 
  -9  12   6        2.91        1.70      3.40 o 
  -8  12   6       59.91       50.72      6.35 o 
  -7  12   6       52.05       64.70      7.09 o 
  -6  12   6       16.54       15.32      3.91 o 
  -5  12   6       16.18       13.61      1.78 o 
  -4  12   6       18.02       18.56      2.94 o 
  -3  12   6      180.25      182.26      4.08 o 
  -2  12   6        1.03        2.56      1.60 o 
  -1  12   6       28.43       31.62      2.24 o 
   0  12   6        2.26        0.07      1.62 o 
   1  12   6       29.66       23.03      2.60 o 
   2  12   6        7.66        4.88      2.95 o 
   3  12   6       74.26       75.48      5.47 o 
   4  12   6       15.48       18.11      3.82 o 
   5  12   6       19.38       16.67      3.29 o 
   6  12   6        2.23       -1.17      2.83 o 
   7  12   6        1.84       -0.39      2.92 o 
   8  12   6       32.18       29.63      3.99 o 
   9  12   6       36.23       55.91      4.79 o 
  -8  13   6       15.30       11.40      4.86 o 
  -7  13   6       21.39       23.34      5.06 o 
  -6  13   6       10.19       12.36      4.34 o 
  -5  13   6       15.33       12.04      3.47 o 
  -4  13   6       96.16       93.04      3.48 o 
  -3  13   6      125.34      132.19      4.29 o 
  -2  13   6       45.27       39.81      3.38 o 
  -1  13   6        1.65        3.21      3.08 o 
   0  13   6       13.89       13.24      3.48 o 
   1  13   6       39.36       40.88      4.31 o 
   2  13   6        0.80        3.34      3.00 o 
   3  13   6        3.80        3.83      3.16 o 
   4  13   6       37.94       44.35      4.29 o 
   5  13   6       35.93       31.13      4.02 o 
   6  13   6        5.31        7.11      3.33 o 
   7  13   6        0.17        1.62      3.09 o 
   8  13   6       15.33       16.98      3.75 o 
  -6  14   6        1.40       -0.04      3.94 o 
  -5  14   6        0.05        3.93      4.33 o 
  -4  14   6        6.65        8.58      3.75 o 
  -3  14   6       14.49       16.96      3.71 o 
  -2  14   6       26.98       21.43      3.84 o 
  -1  14   6       20.24       29.11      4.19 o 
   0  14   6        8.12       11.16      3.39 o 
   1  14   6       31.66       32.84      4.30 o 
   2  14   6       12.61        8.54      3.39 o 
   3  14   6        1.07       -1.74      2.86 o 
   4  14   6        2.89        6.12      3.25 o 
   5  14   6        0.09        1.70      3.02 o 
   6  14   6        0.07        1.15      3.19 o 
  -4  15   6        1.41        7.30      3.74 o 
  -3  15   6        4.77        3.99      3.86 o 
  -2  15   6        1.27        4.91      3.41 o 
  -1  15   6        9.93       10.66      3.77 o 
   0  15   6       18.09       15.20      4.00 o 
   1  15   6        7.53       10.94      3.78 o 
   2  15   6       15.86       22.90      4.03 o 
   3  15   6       54.48       57.63      4.94 o 
   4  15   6        3.25        6.56      3.58 o 
   0   1   7       84.32       93.80      2.01 o 
   1   1   7       19.77       20.61      1.06 o 
  -1   2   7      990.48      942.54      7.52 o 
   0   2   7      158.69      150.56      2.14 o 
   1   2   7      840.21      801.98      6.30 o 
   2   2   7       10.07       20.87      0.98 o 
  -2   3   7       67.74       69.08      1.46 o 
  -1   3   7       23.06       24.78      1.06 o 
   0   3   7      213.41      200.28      2.52 o 
   1   3   7      283.52      295.41      3.13 o 
   2   3   7       32.95       16.76      0.95 o 
   3   3   7      188.13      189.66      2.33 o 
  -3   4   7        6.21       13.40      1.03 o 
  -2   4   7       47.58       44.60      1.46 o 
  -1   4   7      244.51      236.15      2.72 o 
   0   4   7      118.70       82.45      2.01 o 
   1   4   7      343.12      272.26      2.86 o 
   2   4   7      585.90      547.07      4.67 o 
   3   4   7      102.85      104.24      1.98 o 
   4   4   7        5.46        3.68      0.87 o 
  -4   5   7      316.53      288.44      3.92 o 
  -3   5   7        4.75        5.73      0.93 o 
  -2   5   7        1.84        0.23      0.75 o 
  -1   5   7      180.95      164.23      2.50 o 
   0   5   7       11.47       14.53      0.91 o 
   1   5   7       15.73       17.21      0.94 o 
   2   5   7       37.21       31.77      1.11 o 
   3   5   7      100.02       95.29      2.19 o 
   4   5   7       65.25       61.19      1.70 o 
   5   5   7       90.46       81.95      2.12 o 
  -5   6   7       22.10       23.67      1.53 o 
  -4   6   7      264.13      271.17      3.96 o 
  -3   6   7       70.30       77.05      1.98 o 
  -2   6   7       53.31       50.90      1.56 o 
  -1   6   7       66.41       64.68      1.68 o 
   0   6   7      218.00      218.03      3.69 o 
   1   6   7       66.40       62.08      1.43 o 
   2   6   7      124.38      106.18      2.48 o 
   3   6   7       29.41       31.69      1.62 o 
   4   6   7        0.09        4.54      1.26 o 
   5   6   7       41.59       63.83      2.83 o 
   6   6   7      148.66      127.18      3.00 o 
  -6   7   7       20.30       20.80      2.58 o 
  -5   7   7        3.63        3.06      1.17 o 
  -4   7   7       49.28       43.03      1.74 o 
  -3   7   7       72.35       55.99      1.94 o 
  -2   7   7       16.78       12.12      1.25 o 
  -1   7   7       30.26       34.45      1.68 o 
   0   7   7       77.13       79.40      2.26 o 
   1   7   7       13.87       11.93      1.59 o 
   2   7   7        0.03        0.36      1.01 o 
   3   7   7      158.90      150.63      3.42 o 
   4   7   7      101.11       92.51      2.84 o 
   5   7   7      117.58      109.14      3.06 o 
   6   7   7       56.66       64.26      2.55 o 
   7   7   7       26.58       26.08      2.02 o 
  -7   8   7       50.91       47.63      2.48 o 
  -6   8   7       48.27       53.14      2.70 o 
  -5   8   7      196.32      195.58      4.01 o 
  -4   8   7       82.37       88.72      2.96 o 
  -3   8   7        6.03        3.72      1.43 o 
  -2   8   7       18.43       17.03      1.59 o 
  -1   8   7      399.95      391.45      5.31 o 
   0   8   7      265.97      242.37      4.09 o 
   1   8   7       32.98       33.79      1.94 o 
   2   8   7       42.73       44.06      2.41 o 
   3   8   7       12.61       12.48      1.71 o 
   4   8   7      175.36      168.62      3.71 o 
   5   8   7       58.07       61.99      2.56 o 
   6   8   7        3.08        9.18      1.72 o 
   7   8   7      194.83      184.66      3.99 o 
   8   8   7        4.21        4.84      1.75 o 
  -8   9   7       39.93       40.31      2.74 o 
  -7   9   7       79.28       75.15      3.74 o 
  -6   9   7       14.37       10.85      2.24 o 
  -5   9   7       31.86       31.31      2.30 o 
  -4   9   7        0.08       -0.15      1.33 o 
  -3   9   7        3.57        1.30      1.46 o 
  -2   9   7       57.27       48.22      2.45 o 
  -1   9   7       61.01       71.81      2.66 o 
   0   9   7       44.28       48.24      2.34 o 
   1   9   7       80.16       84.82      2.85 o 
   2   9   7      102.38       90.68      2.94 o 
   3   9   7       35.51       28.72      2.07 o 
   4   9   7        8.81       14.01      1.87 o 
   5   9   7       70.07       74.29      2.93 o 
   6   9   7        0.01        1.30      1.56 o 
   7   9   7        0.44       -1.27      1.55 o 
   8   9   7       16.78       10.46      1.96 o 
   9   9   7       48.80       35.89      3.63 o 
  -9  10   7        3.17       11.93      4.37 o 
  -8  10   7       14.87       18.88      3.01 o 
  -7  10   7       75.67       73.24      3.85 o 
  -6  10   7      206.60      212.93      6.46 o 
  -5  10   7        2.57        6.69      1.84 o 
  -4  10   7       12.52       10.38      2.39 o 
  -3  10   7      135.00      133.96      3.61 o 
  -2  10   7      153.65      170.93      3.99 o 
  -1  10   7       51.86       44.19      2.30 o 
   0  10   7        4.87        5.21      1.63 o 
   1  10   7      424.29      394.58      6.76 o 
   2  10   7      243.51      237.49      4.90 o 
   3  10   7        5.08        1.78      1.68 o 
   4  10   7       60.92       63.09      2.90 o 
   5  10   7       76.38       59.09      2.85 o 
   6  10   7      213.40      206.36      5.84 o 
   7  10   7        7.48        7.73      2.54 o 
   8  10   7       13.80       13.92      2.59 o 
   9  10   7       90.78       79.49      5.10 o 
  10  10   7      300.48      304.08     11.94 o 
 -10  11   7        1.11        7.65      4.15 o 
  -9  11   7       52.31       55.02      6.67 o 
  -8  11   7       78.62       97.16      7.49 o 
  -7  11   7       30.62       35.23      3.15 o 
  -6  11   7        8.23        6.88      2.39 o 
  -5  11   7       96.69       95.08      5.02 o 
  -4  11   7       25.18       34.70      3.27 o 
  -3  11   7       29.32       27.75      2.83 o 
  -2  11   7       13.01        7.41      1.84 o 
  -1  11   7       70.94       78.85      3.13 o 
   0  11   7       77.88       90.13      4.03 o 
   1  11   7        1.37       -0.62      1.42 o 
   2  11   7       11.21        6.75      2.79 o 
   3  11   7        0.45       -1.22      2.77 o 
   4  11   7       45.91       45.63      4.82 o 
   5  11   7       40.58       56.88      5.30 o 
   6  11   7        4.95        6.68      3.12 o 
   7  11   7       49.13       56.29      5.62 o 
   8  11   7       25.55       37.22      4.26 o 
   9  11   7       70.71       61.29      6.03 o 
  10  11   7      119.82      136.09     11.02 o 
  -8  12   7        5.17        4.67      4.60 o 
  -7  12   7       81.57       86.61      6.97 o 
  -6  12   7       43.16       36.59      4.47 o 
  -5  12   7        4.16        6.61      3.01 o 
  -4  12   7        4.77        0.33      2.20 o 
  -3  12   7       20.59       16.29      2.62 o 
  -2  12   7       18.21       14.96      2.61 o 
  -1  12   7        5.13        8.10      3.80 o 
   0  12   7        2.55        0.30      2.72 o 
   1  12   7       59.11       66.55      4.98 o 
   2  12   7       20.52       18.80      3.64 o 
   3  12   7       28.87       35.70      4.27 o 
   4  12   7        6.30        7.17      3.43 o 
   5  12   7       69.56       64.33      4.86 o 
   6  12   7        3.45        8.37      3.21 o 
   7  12   7       22.09       23.29      4.33 o 
   8  12   7        5.53       11.03      3.51 o 
  -7  13   7        0.27        1.54      6.79 o 
  -6  13   7        0.03        6.30      4.45 o 
  -5  13   7        0.05        0.15      3.65 o 
  -4  13   7        1.00       -0.61      3.05 o 
  -3  13   7       14.36        9.29      3.24 o 
  -2  13   7        0.24       -3.91      2.86 o 
  -1  13   7        0.00       -2.04      2.88 o 
   0  13   7        1.61        4.07      3.13 o 
   1  13   7        4.96        3.30      3.20 o 
   2  13   7       11.57       14.50      3.57 o 
   3  13   7        0.00        3.18      3.16 o 
   4  13   7        0.70        4.71      3.26 o 
   5  13   7        0.25        1.23      3.15 o 
   6  13   7        3.00        4.18      3.15 o 
   7  13   7        8.08        9.41      4.04 o 
  -5  14   7        3.76        6.08      4.70 o 
  -4  14   7        9.84        8.31      3.98 o 
  -3  14   7        1.08       -5.54      2.99 o 
  -2  14   7        0.39       -2.37      3.16 o 
  -1  14   7       28.90       26.44      4.35 o 
   0  14   7        5.44        8.47      3.67 o 
   1  14   7       10.24       11.51      3.68 o 
   2  14   7        3.35        2.42      3.32 o 
   3  14   7        3.20        1.23      3.32 o 
   4  14   7        5.40       -0.70      3.04 o 
   5  14   7        0.05        5.02      3.43 o 
   0   0   8      580.49      624.96     12.66 o 
   0   1   8      425.72      450.89      4.82 o 
   1   1   8       12.98        1.73      0.85 o 
  -1   2   8       33.84       41.12      1.42 o 
   0   2   8       90.36       89.94      1.97 o 
   1   2   8        5.57        4.55      0.90 o 
   2   2   8        2.19        1.30      0.67 o 
  -2   3   8       93.98      100.20      2.03 o 
  -1   3   8       13.26       13.66      1.12 o 
   0   3   8      297.76      301.81      3.56 o 
   1   3   8        0.63        0.44      0.78 o 
   2   3   8       65.45       52.46      1.57 o 
   3   3   8      119.78      116.79      2.10 o 
  -3   4   8       84.60       75.67      1.96 o 
  -2   4   8      664.58      622.27      5.75 o 
  -1   4   8       21.62       27.27      1.22 o 
   0   4   8        0.79        1.67      0.84 o 
   1   4   8      104.07      105.42      2.05 o 
   2   4   8       15.48       15.20      1.25 o 
   3   4   8        9.34       15.56      1.25 o 
   4   4   8      213.51      223.40      3.25 o 
  -4   5   8       74.08       85.88      2.35 o 
  -3   5   8       80.73      101.01      2.29 o 
  -2   5   8      106.24       86.09      2.27 o 
  -1   5   8      233.90      216.73      2.99 o 
   0   5   8        6.90        5.17      1.04 o 
   1   5   8        0.08        2.33      1.14 o 
   2   5   8      129.66      119.59      2.89 o 
   3   5   8      145.59      150.08      2.99 o 
   4   5   8      236.13      245.42      3.63 o 
   5   5   8      143.95      125.55      2.77 o 
  -5   6   8      227.84      214.85      3.57 o 
  -4   6   8       65.50       54.69      1.99 o 
  -3   6   8       17.04       13.51      1.36 o 
  -2   6   8        0.21        2.10      1.09 o 
  -1   6   8      106.98      102.15      2.59 o 
   0   6   8        0.62        4.34      1.28 o 
   1   6   8        0.03        0.01      1.30 o 
   2   6   8        3.73        0.19      1.13 o 
   3   6   8      106.25       97.20      2.80 o 
   4   6   8      373.53      365.93      5.76 o 
   5   6   8       45.41       38.41      2.25 o 
   6   6   8        0.43        1.89      1.71 o 
  -6   7   8      139.44      133.57      3.67 o 
  -5   7   8      261.98      249.44      5.42 o 
  -4   7   8      285.26      239.47      4.15 o 
  -3   7   8        6.87        7.94      1.38 o 
  -2   7   8      182.29      174.52      3.91 o 
  -1   7   8       59.38       66.24      2.42 o 
   0   7   8       74.48       56.81      2.52 o 
   1   7   8      177.21      157.42      3.61 o 
   2   7   8      167.50      136.86      3.89 o 
   3   7   8        7.68        9.81      1.75 o 
   4   7   8       65.86       59.62      2.69 o 
   5   7   8        0.58        2.88      1.61 o 
   6   7   8       53.79       47.24      2.52 o 
   7   7   8       17.27       13.15      1.90 o 
  -7   8   8       80.26       90.89      3.75 o 
  -6   8   8       37.33       37.25      3.03 o 
  -5   8   8        2.57        2.36      1.89 o 
  -4   8   8       25.71       31.44      2.34 o 
  -3   8   8        0.70        2.23      1.60 o 
  -2   8   8       30.79       29.25      2.19 o 
  -1   8   8      251.74      273.76      4.66 o 
   0   8   8        5.39        2.80      1.61 o 
   1   8   8        3.42        2.33      1.58 o 
   2   8   8      130.96      134.53      3.63 o 
   3   8   8      196.42      213.34      4.47 o 
   4   8   8        7.12       16.57      2.01 o 
   5   8   8      200.36      197.47      4.58 o 
   6   8   8       23.33       30.75      2.37 o 
   7   8   8       16.25        7.67      2.34 o 
   8   8   8        0.38        0.03      2.00 o 
  -8   9   8        0.12       -4.59      3.30 o 
  -7   9   8       46.98       45.71      5.18 o 
  -6   9   8       18.84       19.58      2.69 o 
  -5   9   8        0.47        1.90      2.06 o 
  -4   9   8       45.84       41.13      2.54 o 
  -3   9   8      197.41      167.84      4.21 o 
  -2   9   8       19.40       15.49      2.07 o 
  -1   9   8       16.44       13.68      1.89 o 
   0   9   8      137.63      145.57      3.97 o 
   1   9   8       39.00       35.22      2.34 o 
   2   9   8       12.68       10.91      1.91 o 
   3   9   8       19.34       10.84      1.75 o 
   4   9   8        0.21        1.73      1.50 o 
   5   9   8       12.57       18.76      2.66 o 
   6   9   8       62.29       63.38      3.47 o 
   7   9   8       15.48        9.94      3.21 o 
   8   9   8       37.26       40.91      4.03 o 
   9   9   8       69.91       77.27      7.26 o 
  -9  10   8       11.00        7.49      5.02 o 
  -8  10   8        0.12        1.54      3.79 o 
  -7  10   8        3.62        8.04      4.10 o 
  -6  10   8       12.90       15.13      3.77 o 
  -5  10   8       59.14       63.13      5.02 o 
  -4  10   8       71.74       60.95      6.95 o 
  -3  10   8        3.15        3.31      1.79 o 
  -2  10   8        0.30       -1.18      1.55 o 
  -1  10   8       25.70       17.93      2.02 o 
   0  10   8       31.97       35.07      2.32 o 
   1  10   8       26.63       28.49      2.31 o 
   2  10   8        6.77       10.28      2.55 o 
   3  10   8       18.21       15.01      3.42 o 
   4  10   8       25.93       26.92      3.68 o 
   5  10   8        0.04        5.12      2.86 o 
   6  10   8        9.16        9.41      3.39 o 
   7  10   8       32.61       38.91      4.23 o 
   8  10   8        2.05        6.00      3.46 o 
   9  10   8        0.05        0.70      4.36 o 
  10  10   8        0.55        9.54      4.92 o 
  -9  11   8       35.26       52.32      6.81 o 
  -8  11   8       11.38       18.36      5.26 o 
  -7  11   8        1.53        0.04      3.77 o 
  -6  11   8        6.71        3.61      4.31 o 
  -5  11   8       13.09       14.43      3.48 o 
  -4  11   8        6.16        5.48      2.75 o 
  -3  11   8       33.05       24.79      2.97 o 
  -2  11   8       10.27       13.35      2.52 o 
  -1  11   8       44.93       50.98      3.41 o 
   0  11   8        8.47       10.72      3.13 o 
   1  11   8        0.10        5.96      2.80 o 
   2  11   8       16.34        9.68      3.17 o 
   3  11   8      169.92      175.72      6.54 o 
   4  11   8        3.12        2.86      3.20 o 
   5  11   8       31.09       35.18      4.92 o 
   6  11   8        2.30       -2.84      3.08 o 
   7  11   8       20.62       27.03      4.04 o 
   8  11   8        0.09        5.16      3.24 o 
   9  11   8       59.61       65.03      6.43 o 
  -7  12   8        8.46        9.78      4.39 o 
  -6  12   8        0.94        1.40      3.52 o 
  -5  12   8        5.14        8.61      3.97 o 
  -4  12   8        0.79        0.58      3.17 o 
  -3  12   8        7.43        6.64      3.07 o 
  -2  12   8        0.35       -0.48      2.77 o 
  -1  12   8       71.04       78.41      5.06 o 
   0  12   8       19.47       26.07      3.80 o 
   1  12   8        8.09        4.60      3.33 o 
   2  12   8       82.72       99.72      5.95 o 
   3  12   8       55.60       74.56      5.40 o 
   4  12   8       27.31       19.71      4.09 o 
   5  12   8       18.95       23.55      4.20 o 
   6  12   8       12.73       14.97      4.11 o 
   7  12   8       13.15       11.58      3.67 o 
  -5  13   8        0.03        0.92      4.48 o 
  -4  13   8        6.01        7.23      3.75 o 
  -3  13   8       15.68       13.16      3.41 o 
  -2  13   8        0.16       -0.64      3.05 o 
  -1  13   8        8.20       15.47      3.84 o 
   0  13   8       36.78       44.77      4.80 o 
   1  13   8       10.50       12.43      3.74 o 
   2  13   8        0.00       -0.34      4.35 o 
   3  13   8       17.53       17.13      4.00 o 
   4  13   8        0.71        4.04      3.40 o 
   5  13   8        1.70        1.33      3.29 o 
  -2  14   8        2.49       -0.71      3.84 o 
  -1  14   8        2.72        5.67      3.67 o 
   0  14   8        9.61       13.71      4.06 o 
   1  14   8        6.80        7.29      3.74 o 
   2  14   8       11.51       19.74      4.29 o 
   0   1   9       26.86       18.77      1.41 o 
   1   1   9       73.53       80.00      2.07 o 
  -1   2   9     1014.40     1045.40      8.48 o 
   0   2   9      201.69      212.62      3.39 o 
   1   2   9     1054.21      947.18      7.80 o 
   2   2   9       35.12       48.91      1.86 o 
  -2   3   9      171.87      194.94      3.26 o 
  -1   3   9       28.75       25.59      1.67 o 
   0   3   9      486.78      444.14      4.74 o 
   1   3   9      308.26      293.14      3.73 o 
   2   3   9      114.22       99.39      2.49 o 
   3   3   9        4.28        5.18      1.20 o 
  -3   4   9       31.09       35.14      1.81 o 
  -2   4   9        1.21        1.87      1.23 o 
  -1   4   9      836.73      844.12     10.01 o 
   0   4   9      118.86      149.34      3.43 o 
   1   4   9      169.45      183.36      3.74 o 
   2   4   9      652.28      628.46      7.36 o 
   3   4   9       32.67       45.76      2.15 o 
   4   4   9        2.06        0.47      1.02 o 
  -4   5   9      167.06      183.60      3.51 o 
  -3   5   9      160.92      118.01      2.90 o 
  -2   5   9       21.27       21.77      1.67 o 
  -1   5   9        3.60        3.69      1.59 o 
   0   5   9     1510.92     1503.52     14.35 o 
   1   5   9       43.11       37.85      2.24 o 
   2   5   9       15.29       11.61      1.64 o 
   3   5   9      118.69       93.57      3.07 o 
   4   5   9       52.57       42.80      2.38 o 
   5   5   9        7.71        9.21      2.53 o 
  -5   6   9       13.38       13.32      1.97 o 
  -4   6   9      211.43      191.48      3.82 o 
  -3   6   9       74.42       66.19      3.00 o 
  -2   6   9       26.74        9.34      1.63 o 
  -1   6   9      281.94      290.66      5.27 o 
   0   6   9       51.41       60.31      2.79 o 
   1   6   9      114.10      143.36      3.81 o 
   2   6   9       11.96        3.88      1.58 o 
   3   6   9        9.50       10.85      1.75 o 
   4   6   9       18.33       23.27      2.07 o 
   5   6   9      141.64      121.77      3.62 o 
   6   6   9      158.02      132.19      5.62 o 
  -6   7   9       74.86       90.73      4.84 o 
  -5   7   9        0.00        5.74      2.31 o 
  -4   7   9      277.72      251.08      5.74 o 
  -3   7   9       29.78       25.87      2.29 o 
  -2   7   9        8.22        7.22      1.69 o 
  -1   7   9       14.83       12.41      1.99 o 
   0   7   9     1159.22     1076.66     11.96 o 
   1   7   9       34.75       47.37      2.66 o 
   2   7   9       24.74       29.95      2.26 o 
   3   7   9       83.56       92.67      3.37 o 
   4   7   9      472.92      482.59      7.17 o 
   5   7   9        8.38       12.60      1.97 o 
   6   7   9      314.87      339.60      8.51 o 
   7   7   9        0.68       11.00      2.53 o 
  -7   8   9       65.79       73.99      6.22 o 
  -6   8   9       20.49       12.35      3.54 o 
  -5   8   9       46.31       54.77      6.10 o 
  -4   8   9      109.96      113.77      5.11 o 
  -3   8   9       21.68       13.79      1.76 o 
  -2   8   9       74.31       78.88      3.41 o 
  -1   8   9      355.25      330.31      5.98 o 
   0   8   9       37.05       30.36      2.34 o 
   1   8   9      276.16      281.79      5.51 o 
   2   8   9       87.39      100.85      3.43 o 
   3   8   9        5.42        3.42      1.59 o 
   4   8   9       66.64       78.74      3.71 o 
   5   8   9        0.06        2.11      2.13 o 
   6   8   9       10.17       13.91      2.63 o 
   7   8   9      188.62      203.71      6.12 o 
   8   8   9        0.24       -3.25      3.69 o 
  -8   9   9       35.63       42.81      5.57 o 
  -7   9   9       33.05       31.07      5.21 o 
  -6   9   9       11.39       14.31      4.02 o 
  -5   9   9      224.69      192.08     24.31 o 
  -4   9   9        0.92       -1.83      2.72 o 
  -3   9   9        2.87       -0.12      2.06 o 
  -2   9   9        2.97        4.21      2.06 o 
  -1   9   9      153.23      162.38      5.16 o 
   0   9   9      321.25      345.79      7.23 o 
   1   9   9      106.74      106.45      5.12 o 
   2   9   9        8.54       12.80      3.26 o 
   3   9   9       29.45       41.37      4.42 o 
   4   9   9        8.64       17.01      3.81 o 
   5   9   9      103.70       98.53      6.15 o 
   6   9   9       13.55       21.76      4.04 o 
   7   9   9       86.32      100.42      4.83 o 
   8   9   9        1.30        6.41      3.89 o 
   9   9   9        0.60       -4.18      3.93 o 
  -8  10   9        0.11        0.70      3.99 o 
  -7  10   9       42.39       54.05      5.85 o 
  -6  10   9       42.70       47.02      5.70 o 
  -5  10   9       18.89       18.36      4.17 o 
  -4  10   9       52.80       53.41      4.40 o 
  -3  10   9        0.00       -1.21      1.98 o 
  -2  10   9        4.92        2.57      2.29 o 
  -1  10   9       62.19       58.57      3.70 o 
   0  10   9        4.36        5.68      3.26 o 
   1  10   9      110.79      132.52      8.30 o 
   2  10   9        1.80       -1.06      3.12 o 
   3  10   9       13.17        4.52      3.36 o 
   4  10   9       28.13       21.83      5.72 o 
   5  10   9       25.62       19.76      4.03 o 
   6  10   9       63.57       65.27      7.76 o 
   7  10   9        9.49       25.72      4.82 o 
   8  10   9        0.28       -1.14      4.29 o 
  -7  11   9        9.09       15.02      4.88 o 
  -6  11   9        3.04       13.96      4.59 o 
  -5  11   9       82.85       76.13     13.94 o 
  -4  11   9        0.93        1.44      2.77 o 
  -3  11   9        3.58        1.96      2.36 o 
  -2  11   9       27.23       24.57      4.07 o 
  -1  11   9       81.23       80.87      7.74 o 
   0  11   9       47.10       46.91      4.84 o 
   1  11   9      100.95       92.01      5.98 o 
   2  11   9       25.08        9.97      3.79 o 
   3  11   9        5.06        9.04      3.71 o 
   4  11   9       14.18       24.52      4.68 o 
   5  11   9       52.37       46.56      5.51 o 
   6  11   9       22.81       36.50      5.25 o 
   7  11   9       21.49       22.36      4.30 o 
  -5  12   9       45.03       51.95      6.80 o 
  -4  12   9       44.52       43.37      5.56 o 
  -3  12   9        1.69        5.01      3.51 o 
  -2  12   9       63.02       92.21      6.09 o 
  -1  12   9       65.16       67.95      5.58 o 
   0  12   9       39.48       41.51      4.87 o 
   1  12   9       33.50       48.26      5.06 o 
   2  12   9       15.36       16.46      4.12 o 
   3  12   9        0.95        4.94      3.43 o 
   4  12   9       36.88       48.29      5.04 o 
   5  12   9       11.15       15.48      4.10 o 
  -3  13   9        6.50        0.52      3.54 o 
  -2  13   9        0.15        5.87      4.16 o 
  -1  13   9       29.64       43.99      5.13 o 
   0  13   9      130.09      165.46      7.74 o 
   1  13   9       16.40       19.75      4.25 o 
   2  13   9        0.51        3.68      3.74 o 
   3  13   9        3.15       12.40      4.06 o 
   0   0  10      310.88      314.14      9.76 o 
   0   1  10     3923.97     3708.84     24.49 o 
   1   1  10      319.95      349.03      5.37 o 
  -1   2  10       79.89       76.51      2.53 o 
   0   2  10      177.78      188.62      4.45 o 
   1   2  10      129.50      166.08      3.82 o 
   2   2  10        0.02       -1.85      1.26 o 
  -2   3  10      165.48      178.99      3.36 o 
  -1   3  10       22.54       25.17      1.80 o 
   0   3  10      816.91      721.91      8.01 o 
   1   3  10       18.69       23.89      2.02 o 
   2   3  10      172.47      147.25      4.08 o 
   3   3  10       32.59       30.78      2.03 o 
  -3   4  10       22.92       25.47      2.09 o 
  -2   4  10      238.61      260.46      4.07 o 
  -1   4  10      694.19      633.89      8.82 o 
   0   4  10      333.24      360.31      5.58 o 
   1   4  10      633.74      619.94      7.62 o 
   2   4  10       42.54       54.63      2.51 o 
   3   4  10        0.13       -0.70      1.29 o 
   4   4  10      334.90      378.16      5.71 o 
  -4   5  10        3.10        8.98      1.84 o 
  -3   5  10       74.78       68.23      2.87 o 
  -2   5  10      455.71      415.56      7.13 o 
  -1   5  10      296.76      255.11      4.84 o 
   0   5  10      619.63      542.42      7.73 o 
   1   5  10      419.45      389.74      7.62 o 
   2   5  10      489.33      458.29      6.76 o 
   3   5  10       35.50       21.11      2.10 o 
   4   5  10       61.23       98.25      3.42 o 
   5   5  10      393.53      317.28      5.95 o 
  -5   6  10      115.11      146.55      7.02 o 
  -4   6  10        0.47        0.68      2.49 o 
  -3   6  10      126.51      111.52      3.74 o 
  -2   6  10       78.30       73.73      3.01 o 
  -1   6  10      230.10      205.06      4.96 o 
   0   6  10       24.93       22.53      2.25 o 
   1   6  10      888.67      832.11     10.23 o 
   2   6  10       68.32       72.70      3.02 o 
   3   6  10       14.66        5.83      1.83 o 
   4   6  10       24.92       21.68      2.28 o 
   5   6  10        5.43        3.90      2.21 o 
   6   6  10        0.22        0.29      1.86 o 
  -6   7  10       25.15       21.24      4.41 o 
  -5   7  10       80.59       62.52      5.31 o 
  -4   7  10      187.45      190.55      6.68 o 
  -3   7  10        0.67        3.85      2.25 o 
  -2   7  10      502.93      488.77      8.41 o 
  -1   7  10       75.79       75.50      3.32 o 
   0   7  10        5.96        9.21      2.11 o 
   1   7  10       71.32       82.00      3.32 o 
   2   7  10      518.32      472.88      8.09 o 
   3   7  10        1.56        2.09      1.81 o 
   4   7  10       65.70       62.76      3.93 o 
   5   7  10      155.01      143.94      5.07 o 
   6   7  10        1.12        4.13      2.29 o 
   7   7  10       22.26       19.11      4.74 o 
  -7   8  10      125.29      140.36      8.09 o 
  -6   8  10        0.04        1.76      3.71 o 
  -5   8  10      104.83      124.63      6.76 o 
  -4   8  10       39.58       51.19      5.12 o 
  -3   8  10       25.98       25.57      3.98 o 
  -2   8  10       66.02       88.07      4.24 o 
  -1   8  10      219.79      215.94      5.88 o 
   0   8  10       23.81       32.62      3.61 o 
   1   8  10       42.43       36.86      4.06 o 
   2   8  10       59.29       60.13      5.98 o 
   3   8  10       20.49       22.54      2.73 o 
   4   8  10       36.77       46.81      3.51 o 
   5   8  10       69.65       83.85      4.48 o 
   6   8  10        6.58        5.70      2.61 o 
   7   8  10      200.91      232.14      9.62 o 
   8   8  10        0.01        3.09      4.01 o 
  -8   9  10       37.00       40.06      5.90 o 
  -7   9  10        0.87        5.90      4.32 o 
  -6   9  10        3.57        9.58      3.94 o 
  -5   9  10       61.17       60.36      5.61 o 
  -4   9  10        0.21        1.83      4.16 o 
  -3   9  10       28.35       33.56      4.07 o 
  -2   9  10       36.48       29.92      3.10 o 
  -1   9  10       32.10       37.90      3.55 o 
   0   9  10      440.72      447.23     10.16 o 
   1   9  10        5.44        3.53      3.21 o 
   2   9  10       53.51       48.45      4.99 o 
   3   9  10        1.73       -2.47      3.66 o 
   4   9  10        2.87        0.69      4.02 o 
   5   9  10       12.34        9.65      3.65 o 
   6   9  10       11.09        9.01      4.88 o 
   7   9  10        4.00        9.80      4.35 o 
   8   9  10       25.71       36.03      6.29 o 
  -7  10  10       63.73       75.44      7.07 o 
  -6  10  10       24.23       35.51      5.66 o 
  -5  10  10       31.17       42.78      5.10 o 
  -4  10  10       17.28       18.90      4.23 o 
  -3  10  10        2.31       -1.65      2.85 o 
  -2  10  10        0.42        2.41      2.31 o 
  -1  10  10       40.83       33.06      4.14 o 
   0  10  10        1.59        6.08      3.55 o 
   1  10  10      130.27      170.26      7.57 o 
   2  10  10        0.45       -0.68      3.21 o 
   3  10  10        0.07       -0.30      3.58 o 
   4  10  10        2.57        2.92      3.63 o 
   5  10  10       23.76       20.36      4.13 o 
   6  10  10       26.69       25.53      4.78 o 
   7  10  10       37.38       47.20      6.67 o 
  -5  11  10        6.30        8.27      4.09 o 
  -4  11  10        8.53        8.41      4.49 o 
  -3  11  10        1.18        1.76      3.47 o 
  -2  11  10      101.01      110.55      6.49 o 
  -1  11  10        0.84        8.83      3.66 o 
   0  11  10      135.95      153.08      7.53 o 
   1  11  10       29.12       49.01      5.29 o 
   2  11  10       62.69       68.92      5.78 o 
   3  11  10       15.21       18.17      4.21 o 
   4  11  10       22.07       22.98      4.97 o 
   5  11  10       65.33       83.46      6.75 o 
  -2  12  10       13.91       22.11      4.54 o 
  -1  12  10      226.46      236.36      8.85 o 
   0  12  10       16.06       29.43      4.78 o 
   1  12  10       21.43       22.81      5.21 o 
   2  12  10       46.98       57.69      6.09 o 
   0   1  11       28.06       31.72      2.55 o 
   1   1  11       19.02       30.70      2.31 o 
  -1   2  11      186.53      181.87      4.25 o 
   0   2  11       65.93       81.87      3.54 o 
   1   2  11      212.71      199.01      5.42 o 
   2   2  11      205.68      189.36      4.29 o 
  -2   3  11        0.30       -0.07      1.79 o 
  -1   3  11        0.01        0.74      1.64 o 
   0   3  11      508.68      501.46      7.60 o 
   1   3  11      151.87      174.13      5.26 o 
   2   3  11        0.01        1.64      1.57 o 
   3   3  11       78.67       82.55      3.04 o 
  -3   4  11       16.37       15.17      2.17 o 
  -2   4  11      113.50      113.20      3.97 o 
  -1   4  11      306.46      303.75      5.21 o 
   0   4  11        0.01       -0.42      1.55 o 
   1   4  11      166.73      157.96      3.94 o 
   2   4  11       56.43       73.06      2.93 o 
   3   4  11       14.49       19.07      2.19 o 
   4   4  11        1.82        0.54      2.01 o 
  -4   5  11        1.36        4.66      2.94 o 
  -3   5  11      390.59      421.04      9.75 o 
  -2   5  11       83.39       82.10      4.07 o 
  -1   5  11       45.76       66.56      3.26 o 
   0   5  11      537.55      556.14      7.84 o 
   1   5  11      117.87      128.90      3.89 o 
   2   5  11       59.78       59.08      2.92 o 
   3   5  11        1.75        7.54      2.17 o 
   4   5  11        4.69        6.92      2.32 o 
   5   5  11       64.59       89.57      5.28 o 
  -5   6  11      113.45      113.99      6.65 o 
  -4   6  11       10.58       12.46      3.87 o 
  -3   6  11      203.16      191.45      6.77 o 
  -2   6  11      198.91      188.30      6.89 o 
  -1   6  11        2.13        9.41      3.00 o 
   0   6  11        3.14       13.24      2.19 o 
   1   6  11        0.53        1.91      1.75 o 
   2   6  11      230.91      216.76      5.42 o 
   3   6  11       73.98       95.08      4.38 o 
   4   6  11        2.06        1.87      2.34 o 
   5   6  11      243.57      237.56      7.63 o 
   6   6  11      161.18      162.35      7.82 o 
  -6   7  11       99.97       91.65      6.57 o 
  -5   7  11        0.35        8.48      3.94 o 
  -4   7  11      130.82      139.39      8.70 o 
  -3   7  11        5.79        3.30      3.00 o 
  -2   7  11        7.04        8.06      3.25 o 
  -1   7  11        4.38        7.43      2.52 o 
   0   7  11      567.36      536.34     10.90 o 
   1   7  11        6.01       13.73      3.44 o 
   2   7  11       21.85       20.35      3.73 o 
   3   7  11       70.68       62.54      3.84 o 
   4   7  11      115.99      119.49      6.06 o 
   5   7  11       90.89      100.88      7.78 o 
   6   7  11      271.33      247.26      9.49 o 
   7   7  11       13.48       10.92      4.78 o 
  -7   8  11       21.13       22.89      5.31 o 
  -6   8  11        0.61        5.40      3.68 o 
  -5   8  11       19.47       21.42      4.57 o 
  -4   8  11        0.04       -1.09      3.49 o 
  -3   8  11        0.91        1.69      2.93 o 
  -2   8  11       29.56       31.34      4.15 o 
  -1   8  11      439.98      462.09      8.94 o 
   0   8  11        0.00        5.81      3.43 o 
   1   8  11      155.83      128.88      6.30 o 
   2   8  11       70.13       79.94      5.88 o 
   3   8  11       17.00       11.58      3.65 o 
   4   8  11        8.13       17.70      5.32 o 
   5   8  11       22.12        6.57      3.75 o 
   6   8  11       31.51       37.29      6.06 o 
   7   8  11        9.60        3.92      4.39 o 
  -6   9  11       33.00       22.57      5.39 o 
  -5   9  11       34.44       45.72      5.44 o 
  -4   9  11        1.32       -6.23      3.28 o 
  -3   9  11       47.13       71.33      5.25 o 
  -2   9  11        2.58       -0.73      3.09 o 
  -1   9  11       27.52       48.07      4.75 o 
   0   9  11      263.33      280.82     10.23 o 
   1   9  11        0.85        5.54      3.52 o 
   2   9  11        0.41        5.31      3.79 o 
   3   9  11        0.33       -1.78      3.33 o 
   4   9  11        0.54       -3.20      3.34 o 
   5   9  11        2.68        1.93      3.61 o 
   6   9  11        3.46       -1.29      4.22 o 
  -4  10  11        1.32        1.12      5.00 o 
  -3  10  11        4.22        4.35      3.84 o 
  -2  10  11        3.36       -0.50      2.94 o 
  -1  10  11        4.37        6.54      3.86 o 
   0  10  11       27.86       31.17      4.93 o 
   1  10  11       43.23       47.97      5.30 o 
   2  10  11        5.71        5.04      3.74 o 
   3  10  11        3.38        2.25      3.74 o 
   4  10  11        0.76       -6.76      3.38 o 
  -1  11  11        6.13       11.05      4.36 o 
   0  11  11       45.11       46.34      5.53 o 
   1  11  11       25.09       21.42      4.53 o 
   0   0  12       19.54       31.43      7.29 o 
   0   1  12      389.35      383.00      8.63 o 
   1   1  12        9.55        9.14      2.90 o 
  -1   2  12        0.15       -2.28      1.98 o 
   0   2  12       39.98       46.56      4.35 o 
   1   2  12        7.32        2.13      1.98 o 
   2   2  12        0.18        0.50      2.18 o 
  -2   3  12       28.92       25.91      2.68 o 
  -1   3  12       26.74       34.60      3.01 o 
   0   3  12      112.00      103.71      4.20 o 
   1   3  12       49.78       35.71      2.54 o 
   2   3  12        8.44       11.79      2.40 o 
   3   3  12        2.94       -1.92      2.08 o 
  -3   4  12        5.26       -1.54      2.45 o 
  -2   4  12        1.79        3.94      2.21 o 
  -1   4  12      186.42      184.96      5.40 o 
   0   4  12        9.89       17.67      2.36 o 
   1   4  12       89.87       64.42      3.19 o 
   2   4  12       49.18       40.73      2.85 o 
   3   4  12       26.21       11.74      3.26 o 
   4   4  12       14.47       23.53      3.82 o 
  -4   5  12       35.34       24.90      4.41 o 
  -3   5  12        1.67       -2.32      2.79 o 
  -2   5  12        0.00       -1.25      2.92 o 
  -1   5  12        4.58        5.89      3.18 o 
   0   5  12      189.25      178.19      5.74 o 
   1   5  12       57.39       60.60      3.34 o 
   2   5  12        7.71        5.62      2.50 o 
   3   5  12        5.53        2.96      3.02 o 
   4   5  12       48.34       50.22      4.68 o 
   5   5  12       30.11       32.55      4.92 o 
  -5   6  12        4.90        0.54      3.60 o 
  -4   6  12       11.46        3.83      3.74 o 
  -3   6  12        0.04        1.68      3.39 o 
  -2   6  12        1.64        0.00      2.99 o 
  -1   6  12        0.33       -2.71      2.89 o 
   0   6  12       12.70        7.30      2.51 o 
   1   6  12       19.26        8.41      3.39 o 
   2   6  12        3.11        7.11      3.47 o 
   3   6  12       13.85       11.09      2.76 o 
   4   6  12       12.17       18.20      3.92 o 
   5   6  12        0.04       -2.24      3.70 o 
   6   6  12        1.02        4.28      3.99 o 
  -6   7  12        1.27        7.82      4.20 o 
  -5   7  12        0.04       -0.93      3.88 o 
  -4   7  12        4.09        4.60      4.50 o 
  -3   7  12        0.98       -1.04      3.44 o 
  -2   7  12        0.82       -0.75      3.08 o 
  -1   7  12        1.28       -0.58      3.71 o 
   0   7  12       30.24       47.79      4.84 o 
   1   7  12       33.64       30.44      4.27 o 
   2   7  12        0.06       -1.02      3.00 o 
   3   7  12        2.57        6.49      3.40 o 
   4   7  12        1.39       -3.92      3.03 o 
   5   7  12        7.60        3.86      3.80 o 
   6   7  12        3.11        1.02      5.23 o 
  -5   8  12        2.05       -0.12      4.11 o 
  -4   8  12       11.78       23.20      4.88 o 
  -3   8  12        2.92        2.47      3.78 o 
  -2   8  12       26.24       37.41      4.67 o 
  -1   8  12       47.51       33.03      4.55 o 
   0   8  12        3.22       10.20      3.72 o 
   1   8  12       39.17       40.32      4.69 o 
   2   8  12        0.39       -1.12      3.04 o 
   3   8  12        0.39        0.35      2.95 o 
   4   8  12       18.38       17.95      4.42 o 
   5   8  12       11.74       17.53      4.46 o 
  -2   9  12        9.32       23.86      4.41 o 
  -1   9  12       14.60       14.12      4.01 o 
   0   9  12      113.74      110.73      6.39 o 
   1   9  12        9.00       18.00      4.38 o 
   2   9  12        0.07        2.97      3.81 o 
   0   1  13        0.01        1.34      2.65 o 
   1   1  13       62.54       62.94      4.54 o 
  -1   2  13       95.53      128.00      5.71 o 
   0   2  13        0.29        0.63      2.66 o 
   1   2  13      141.74      162.16      6.27 o 
   2   2  13        2.98        5.41      2.85 o 
  -2   3  13       73.21       65.98      4.55 o 
  -1   3  13        4.29        3.13      2.82 o 
   0   3  13        2.39        5.03      2.73 o 
   1   3  13       25.14       36.42      4.35 o 
   2   3  13       90.20       71.75      4.23 o 
   3   3  13        0.40        3.24      3.11 o 
  -3   4  13        6.34       10.68      4.06 o 
  -2   4  13       11.19        3.99      3.31 o 
  -1   4  13       24.16       32.51      4.33 o 
   0   4  13        3.86        5.36      3.20 o 
   1   4  13        0.04       -2.64      2.81 o 
   2   4  13        2.12       -2.24      3.61 o 
   3   4  13        8.42       15.63      3.74 o 
   4   4  13        0.21       -4.76      3.28 o 
  -4   5  13        0.00        3.18      4.04 o 
  -3   5  13        0.47        2.09      3.84 o 
  -2   5  13        4.29       -4.47      3.40 o 
  -1   5  13       17.95       18.40      3.90 o 
   0   5  13        3.50        1.67      4.50 o 
   1   5  13        5.55       11.13      3.57 o 
   2   5  13        0.32        0.66      3.13 o 
   3   5  13        0.01       -1.42      3.19 o 
   4   5  13        5.92        4.41      3.96 o 
   5   5  13        2.11        8.27      4.39 o 
  -4   6  13        0.12       -1.84      3.60 o 
  -3   6  13        0.20        4.09      4.05 o 
  -2   6  13        7.12        5.43      3.56 o 
  -1   6  13       17.91       36.19      4.66 o 
   0   6  13        0.27        4.28      3.48 o 
   1   6  13        4.13        0.40      3.22 o 
   2   6  13        2.39        2.34      3.37 o 
   3   6  13       14.71       12.06      3.71 o 
   4   6  13        7.98        1.04      3.39 o 
  -2   7  13        0.70       -0.58      3.42 o 
  -1   7  13       21.25       32.73      4.62 o 
   0   7  13        0.01       -2.87      3.35 o 
   1   7  13        0.43        0.19      3.41 o 
   2   7  13        4.27        8.38      3.82 o 
   0   0  14        4.41        7.43      6.21 o 
   0   1  14       15.84        6.56      3.13 o 
   1   1  14        0.02       -0.82      2.56 o 
  -1   2  14       15.35       15.13      3.44 o 
   0   2  14        4.18       10.40      3.16 o 
   1   2  14        3.64        0.89      2.79 o 
   2   2  14        0.03       -1.55      2.84 o 
  -2   3  14        0.02       -1.36      3.83 o 
  -1   3  14       25.73       25.28      4.27 o 
   0   3  14        2.55       -4.59      3.11 o 
   1   3  14        2.03        2.49      3.74 o 
   2   3  14        5.00       14.48      3.81 o 
                                                 
